# Supplementary material for: 2,6-Bis(2-chloro­phen­yl)-4-oxo-3,5-diphenyl­heptane-1,1,7,7-tetra­carbo­nitrile
Source: Acta Crystallogr Sect E Struct Rep Online. 2011 May 14;67(Pt 6):o1407–8. doi: 10.1107/S1600536811017284 (PMC3120456; doi:10.1107/S1600536811017284)
Supplement: Supplementary file 1 [file e-67-o1407-sup1.cif]

##############################################################################
#                                                                            #
# This CIF contains the data in a paper accepted for publication in          #
# Acta Crystallographica Section E. It conforms to the requirements of       #
# Notes for Authors for Acta Crystallographica Section E, and has been       #
# peer reviewed under the auspices of the IUCr Commission on Journals.       #
#                                                                            #
# Full details of the Crystallographic Information File format               #
# are given in the paper "The Crystallographic Information File (CIF):       #
# a New Standard Archive File for Crystallography" by S. R. Hall, F. H.      #
# Allen and I. D. Brown [Acta Cryst. (1991), A47, 655-685].                  #
#                                                                            #
# The current version of the core CIF dictionary is obtainable from          #
# ftp://ftp.iucr.org/pub/cif_core.dic.                                       #
#                                                                            #
# Software is freely available for graphical display of the structure(s)     #
# in this CIF. For information consult the CIF software page                 #
# http://www.iucr.org/resources/cif/software.                                #
#                                                                            #
# This file may be used for bona fide research purposes within the           #
# scientific community so long as proper attribution is given to the journal # 
# article from which it was obtained.                                        #
#                                                                            #
##############################################################################
data_global
_audit_creation_method     'SHELXTL/PC'
_journal_data_validation_number     ?
_journal_date_recd_electronic     2011-04-30
_journal_date_accepted     2011-05-07
_journal_name_full     'Acta Crystallographica, Section E'
_journal_year     2011
_journal_volume     67
_journal_issue      6
_journal_page_first     o1407
_journal_page_last     o1408
_journal_paper_category     QO
_journal_coeditor_code     SJ5139
_publ_contact_author_name     'Professor Dr. S. Asath Bahadur'
_publ_contact_author_address
;
Department of Physics
Kalasalingam University
Anand Nagar
Krishnan Koil - 626 190
India.
;
_publ_contact_author_email     s_a_bahadur@yahoo.co.in
_publ_contact_author_fax     '+91 4563289322'
_publ_contact_author_phone     '+91 9942589442'
_publ_section_title
;
2,6-Bis(2-chlorophenyl)-4-oxo-3,5-diphenylheptane-1,1,7,7-tetracarbonitrile
;
loop_
    _publ_author_name
    _publ_author_address
    'A. Jahubar Ali'
;
Department of Science and Humanities
National College of Engineering
Maruthakulam
Tirunelveli 627 151
India
;
    'S. Athimoolam'
;
Department of Physics
University College of Engineering Nagercoil
Anna University of Technology Tirunelveli
Nagercoil 629 004
India
;
    'S. Asath Bahadur'
;
Department of Physics
Kalasalingam University
Anand Nagar
Krishnan Koil 626 190
India
;
    'V. P. Alex Raja'
;
Department of Organic Chemistry
Madurai Kamaraj University
Madurai 625 021
India
;
data_I
_audit_creation_method     SHELXTL/PC
_chemical_name_systematic
;
2,6-Bis(2-chlorophenyl)-4-oxo-3,5-diphenylheptane-1,1,7,7-tetracarbonitrile
;
_chemical_name_common
;
;
_chemical_formula_moiety     'C35 H24 Cl2 N4 O'
_chemical_formula_sum     'C35 H24 Cl2 N4 O'
_chemical_formula_iupac     'C35 H24 Cl2 N4 O'
_chemical_formula_weight     587.48
_chemical_melting_point     ?
_symmetry_cell_setting     monoclinic
_symmetry_space_group_name_H-M     'P 21/c'
_symmetry_space_group_name_hall     '-P 2ybc'
loop_
    _symmetry_equiv_pos_as_xyz
    'x, y, z'
    '-x, y+1/2, -z+1/2'
    '-x, -y, -z'
    'x, -y-1/2, z-1/2'
_cell_length_a     17.7226(6)
_cell_length_b     10.6169(3)
_cell_length_c     20.8491(7)
_cell_angle_alpha     90.00
_cell_angle_beta     113.724(2)
_cell_angle_gamma     90.00
_cell_volume     3591.4(2)
_cell_formula_units_Z     4
_cell_measurement_reflns_used     4531
_cell_measurement_theta_min     2.8
_cell_measurement_theta_max     24.8
_cell_measurement_temperature     293(2)
_exptl_crystal_description     bulk
_exptl_crystal_colour     colourless
_exptl_crystal_size_max     0.28
_exptl_crystal_size_mid     0.26
_exptl_crystal_size_min     0.22
_exptl_crystal_density_diffrn     1.087
_exptl_crystal_density_meas     ?
_exptl_crystal_density_method     'not measured'
_exptl_crystal_F_000     1216
_exptl_absorpt_coefficient_mu     0.210
_exptl_absorpt_correction_type     none
_exptl_absorpt_process_details     ?
_exptl_absorpt_correction_T_min     ?
_exptl_absorpt_correction_T_max     ?
_exptl_special_details
;
;
_diffrn_ambient_temperature     293(2)
_diffrn_radiation_type     MoK\a
_diffrn_radiation_wavelength     0.71073
_diffrn_radiation_source     'fine-focus sealed tube'
_diffrn_radiation_monochromator     graphite
_diffrn_measurement_device_type     'Bruker SMART APEX CCD area-detector'
_diffrn_measurement_method     \w
_diffrn_detector_area_resol_mean     ?
_diffrn_reflns_number     32501
_diffrn_reflns_av_R_equivalents     0.0423
_diffrn_reflns_av_sigmaI/netI     0.0413
_diffrn_reflns_theta_min     1.26
_diffrn_reflns_theta_max     25.00
_diffrn_reflns_theta_full     25.00
_diffrn_measured_fraction_theta_max     1.000
_diffrn_measured_fraction_theta_full     1.000
_diffrn_reflns_limit_h_min     -21
_diffrn_reflns_limit_h_max     21
_diffrn_reflns_limit_k_min     -12
_diffrn_reflns_limit_k_max     12
_diffrn_reflns_limit_l_min     -24
_diffrn_reflns_limit_l_max     24
_diffrn_standards_number     0
_diffrn_standards_interval_count     .
_diffrn_standards_interval_time     .
_diffrn_standards_decay_%     ?
_refine_special_details
;
Refinement of <i>F</i>^2^ against ALL reflections. The weighted
<i>R</i>-factor <i>wR</i> and goodness of fit <i>S</i> are based on
<i>F</i>^2^, conventional <i>R</i>-factors <i>R</i> are based on <i>F</i>,
with <i>F</i> set to zero for negative <i>F</i>^2^. The threshold expression
of <i>F</i>^2^ > \s(<i>F</i>^2^) is used only for calculating
<i>R</i>-factors(gt) <i>etc</i>. and is not relevant to the choice of
reflections for refinement. <i>R</i>-factors based on <i>F</i>^2^ are
statistically about twice as large as those based on <i>F</i>, and <i>R</i>-
factors based on ALL data will be even larger.
;
_reflns_number_total     6324
_reflns_number_gt     3647
_reflns_threshold_expression     I>2\s(I)
_refine_ls_structure_factor_coef     Fsqd
_refine_ls_matrix_type     full
_refine_ls_R_factor_all     0.0964
_refine_ls_R_factor_gt     0.0607
_refine_ls_wR_factor_gt     0.1923
_refine_ls_wR_factor_ref     0.2109
_refine_ls_goodness_of_fit_ref     1.070
_refine_ls_restrained_S_all     1.070
_refine_ls_number_reflns     6324
_refine_ls_number_parameters     379
_refine_ls_number_restraints     0
_refine_ls_hydrogen_treatment     constr
_refine_ls_weighting_scheme     calc
_refine_ls_weighting_details
         'calc w=1/[\s^2^(Fo^2^)+(0.1140P)^2^+0.3187P] where P=(Fo^2^+2Fc^2^)/3'
_atom_sites_solution_hydrogens     geom
_atom_sites_solution_primary     direct
_atom_sites_solution_secondary     difmap
_refine_ls_shift/su_max     0.000
_refine_ls_shift/su_mean     0.000
_refine_diff_density_max     0.305
_refine_diff_density_min     -0.265
_refine_ls_extinction_method     none
_refine_ls_extinction_coef     ?
loop_
    _atom_type_symbol
    _atom_type_description
    _atom_type_scat_dispersion_real
    _atom_type_scat_dispersion_imag
    _atom_type_scat_source
    'C' 'C' 0.0033 0.0016
                         'International Tables Vol C Tables 4.2.6.8 and 6.1.1.4'
    'H' 'H' 0.0000 0.0000
                         'International Tables Vol C Tables 4.2.6.8 and 6.1.1.4'
    'N' 'N' 0.0061 0.0033
                         'International Tables Vol C Tables 4.2.6.8 and 6.1.1.4'
    'O' 'O' 0.0106 0.0060
                         'International Tables Vol C Tables 4.2.6.8 and 6.1.1.4'
    'Cl' 'Cl' 0.1484 0.1585
                         'International Tables Vol C Tables 4.2.6.8 and 6.1.1.4'
_computing_data_collection     '<i>SMART</i> (Bruker, 2001)'
_computing_cell_refinement     '<i>SAINT</i> (Bruker, 2001)'
_computing_data_reduction     '<i>SAINT</i> (Bruker, 2001)'
_computing_structure_solution     '<i>SHELXTL/PC</i> (Sheldrick, 2008)'
_computing_structure_refinement     '<i>SHELXTL/PC</i> (Sheldrick, 2008)'
_computing_molecular_graphics
;
Mercury (Macrae <i>et al.</i>, 2006) and <i>PLATON</i> (Spek,
2009)
;
_computing_publication_material     '<i>SHELXTL/PC</i> (Sheldrick, 2008)'
loop_
    _atom_site_type_symbol
    _atom_site_label
    _atom_site_fract_x
    _atom_site_fract_y
    _atom_site_fract_z
    _atom_site_U_iso_or_equiv
    _atom_site_adp_type
    _atom_site_calc_flag
    _atom_site_refinement_flags
    _atom_site_occupancy
    _atom_site_symmetry_multiplicity
    _atom_site_disorder_assembly
    _atom_site_disorder_group
    C C1 0.8486(2) 0.2323(3) 1.03039(17) 0.0623(9) Uani d . 1 1 . .
    H H1 0.8131 0.1752 1.0428 0.075 Uiso calc R 1 1 . .
    C C2 0.80856(18) 0.2513(2) 0.95012(16) 0.0511(7) Uani d . 1 1 . .
    H H2 0.7513 0.2768 0.9379 0.061 Uiso calc R 1 1 . .
    C C3 0.80630(17) 0.1253(2) 0.91167(15) 0.0471(7) Uani d . 1 1 . .
    H H3 0.8628 0.1041 0.9185 0.057 Uiso calc R 1 1 . .
    C C4 0.75542(17) 0.1395(2) 0.83391(14) 0.0432(7) Uani d . 1 1 . .
    C C5 0.78235(17) 0.0628(2) 0.78571(14) 0.0469(7) Uani d . 1 1 . .
    H H5 0.8066 -0.0159 0.8097 0.056 Uiso calc R 1 1 . .
    C C6 0.70861(17) 0.0294(2) 0.71749(15) 0.0478(7) Uani d . 1 1 . .
    H H6 0.6838 0.1091 0.6953 0.057 Uiso calc R 1 1 . .
    C C7 0.73918(19) -0.0388(3) 0.66625(17) 0.0574(8) Uani d . 1 1 . .
    H H7 0.7774 0.0182 0.6574 0.069 Uiso calc R 1 1 . .
    C C11 0.8527(2) 0.3532(4) 1.06706(19) 0.0695(9) Uani d . 1 1 . .
    C C12 0.9297(3) 0.1773(3) 1.05569(18) 0.0682(9) Uani d . 1 1 . .
    C C21 0.84917(19) 0.3550(3) 0.92648(16) 0.0544(8) Uani d . 1 1 . .
    C C22 0.9254(2) 0.3393(3) 0.92435(18) 0.0649(9) Uani d . 1 1 . .
    H H22 0.9522 0.2625 0.9386 0.078 Uiso calc R 1 1 . .
    C C23 0.9631(3) 0.4317(4) 0.9022(2) 0.0888(12) Uani d . 1 1 . .
    H H23 1.0151 0.4180 0.9025 0.107 Uiso calc R 1 1 . .
    C C24 0.9248(4) 0.5425(5) 0.8801(2) 0.1061(16) Uani d . 1 1 . .
    H H24 0.9499 0.6049 0.8641 0.127 Uiso calc R 1 1 . .
    C C25 0.8508(3) 0.5635(4) 0.8809(3) 0.1058(15) Uani d . 1 1 . .
    H H25 0.8248 0.6405 0.8654 0.127 Uiso calc R 1 1 . .
    C C26 0.8118(2) 0.4710(3) 0.9049(2) 0.0785(11) Uani d . 1 1 . .
    C C31 0.7717(3) 0.0166(3) 0.93763(18) 0.0689(10) Uani d . 1 1 . .
    C C32 0.6897(3) 0.0163(4) 0.9284(2) 0.0900(13) Uani d . 1 1 . .
    H H32 0.6555 0.0832 0.9059 0.108 Uiso calc R 1 1 . .
    C C33 0.6594(5) -0.0833(6) 0.9528(4) 0.148(3) Uani d . 1 1 . .
    H H33 0.6047 -0.0834 0.9473 0.178 Uiso calc R 1 1 . .
    C C34 0.7084(9) -0.1801(8) 0.9843(5) 0.189(5) Uani d . 1 1 . .
    H H34 0.6874 -0.2456 1.0018 0.227 Uiso calc R 1 1 . .
    C C35 0.7875(7) -0.1860(6) 0.9916(4) 0.167(3) Uani d . 1 1 . .
    H H35 0.8196 -0.2565 1.0112 0.200 Uiso calc R 1 1 . .
    C C36 0.8197(4) -0.0850(3) 0.9692(2) 0.1048(15) Uani d . 1 1 . .
    H H36 0.8747 -0.0861 0.9756 0.126 Uiso calc R 1 1 . .
    C C51 0.84908(17) 0.1359(2) 0.77357(15) 0.0483(7) Uani d . 1 1 . .
    C C52 0.9270(2) 0.0907(3) 0.79355(18) 0.0672(9) Uani d . 1 1 . .
    H H52 0.9402 0.0123 0.8150 0.081 Uiso calc R 1 1 . .
    C C53 0.9874(2) 0.1595(4) 0.7825(2) 0.0877(12) Uani d . 1 1 . .
    H H53 1.0407 0.1282 0.7971 0.105 Uiso calc R 1 1 . .
    C C54 0.9676(3) 0.2725(4) 0.7502(2) 0.0889(12) Uani d . 1 1 . .
    H H54 1.0074 0.3184 0.7418 0.107 Uiso calc R 1 1 . .
    C C55 0.8901(3) 0.3199(4) 0.7298(2) 0.0827(11) Uani d . 1 1 . .
    H H55 0.8775 0.3978 0.7076 0.099 Uiso calc R 1 1 . .
    C C56 0.8309(2) 0.2548(3) 0.74135(19) 0.0692(9) Uani d . 1 1 . .
    H H56 0.7784 0.2888 0.7280 0.083 Uiso calc R 1 1 . .
    C C61 0.64183(18) -0.0448(2) 0.72805(15) 0.0498(7) Uani d . 1 1 . .
    C C62 0.6602(2) -0.1490(3) 0.77301(18) 0.0629(9) Uani d . 1 1 . .
    H H62 0.7149 -0.1713 0.7984 0.076 Uiso calc R 1 1 . .
    C C63 0.5993(3) -0.2186(3) 0.7803(2) 0.0818(11) Uani d . 1 1 . .
    H H63 0.6132 -0.2869 0.8108 0.098 Uiso calc R 1 1 . .
    C C64 0.5187(3) -0.1890(5) 0.7436(3) 0.0953(13) Uani d . 1 1 . .
    H H64 0.4776 -0.2379 0.7482 0.114 Uiso calc R 1 1 . .
    C C65 0.4985(2) -0.0889(4) 0.7005(2) 0.0857(12) Uani d . 1 1 . .
    H H65 0.4433 -0.0676 0.6764 0.103 Uiso calc R 1 1 . .
    C C66 0.5586(2) -0.0174(3) 0.69163(17) 0.0598(8) Uani d . 1 1 . .
    C C71 0.7844(2) -0.1558(4) 0.6959(2) 0.0728(10) Uani d . 1 1 . .
    C C72 0.6731(2) -0.0659(3) 0.5998(2) 0.0707(9) Uani d . 1 1 . .
    Cl Cl1 0.71848(7) 0.50340(9) 0.90878(9) 0.1247(6) Uani d . 1 1 . .
    Cl Cl2 0.52710(6) 0.10805(10) 0.63456(5) 0.0895(4) Uani d . 1 1 . .
    N N11 0.8558(2) 0.4487(4) 1.09207(19) 0.0953(11) Uani d . 1 1 . .
    N N12 0.9931(3) 0.1336(4) 1.0738(2) 0.1026(11) Uani d . 1 1 . .
    N N71 0.8197(2) -0.2441(4) 0.7193(2) 0.1078(12) Uani d . 1 1 . .
    N N72 0.6215(2) -0.0886(4) 0.5485(2) 0.1075(12) Uani d . 1 1 . .
    O O1 0.69628(13) 0.20891(19) 0.81126(12) 0.0644(6) Uani d . 1 1 . .
loop_
    _atom_site_aniso_label
    _atom_site_aniso_U_11
    _atom_site_aniso_U_22
    _atom_site_aniso_U_33
    _atom_site_aniso_U_12
    _atom_site_aniso_U_13
    _atom_site_aniso_U_23
    C1 0.073(2) 0.0613(17) 0.060(2) -0.0149(17) 0.0352(19) -0.0043(15)
    C2 0.0488(17) 0.0524(15) 0.0531(19) -0.0042(13) 0.0216(15) -0.0043(13)
    C3 0.0486(17) 0.0468(14) 0.0483(18) -0.0044(12) 0.0220(15) -0.0012(12)
    C4 0.0418(16) 0.0410(13) 0.0476(18) -0.0076(13) 0.0189(14) 0.0009(12)
    C5 0.0474(17) 0.0470(14) 0.0462(17) 0.0011(12) 0.0189(14) 0.0046(12)
    C6 0.0509(17) 0.0503(15) 0.0453(17) -0.0023(13) 0.0228(15) 0.0008(12)
    C7 0.0534(19) 0.0652(17) 0.064(2) -0.0067(15) 0.0342(18) -0.0031(15)
    C11 0.065(2) 0.087(2) 0.067(2) -0.0161(18) 0.0382(19) -0.0177(19)
    C12 0.079(3) 0.073(2) 0.049(2) -0.005(2) 0.020(2) -0.0031(16)
    C21 0.057(2) 0.0517(16) 0.0488(18) -0.0103(14) 0.0153(15) -0.0030(13)
    C22 0.065(2) 0.0675(19) 0.062(2) -0.0153(16) 0.0255(18) -0.0023(16)
    C23 0.090(3) 0.098(3) 0.083(3) -0.038(2) 0.039(2) -0.002(2)
    C24 0.131(4) 0.095(3) 0.086(3) -0.053(3) 0.037(3) 0.007(2)
    C25 0.116(4) 0.059(2) 0.119(4) -0.014(2) 0.023(3) 0.023(2)
    C26 0.072(2) 0.0543(18) 0.092(3) -0.0060(17) 0.015(2) 0.0025(17)
    C31 0.105(3) 0.0566(18) 0.057(2) -0.0177(18) 0.045(2) -0.0049(15)
    C32 0.104(3) 0.084(2) 0.110(3) -0.040(2) 0.072(3) -0.023(2)
    C33 0.227(7) 0.122(4) 0.172(6) -0.084(5) 0.159(6) -0.050(4)
    C34 0.367(15) 0.104(5) 0.152(6) -0.095(8) 0.163(9) -0.018(4)
    C35 0.291(10) 0.073(3) 0.151(6) -0.013(5) 0.104(7) 0.023(3)
    C36 0.169(5) 0.054(2) 0.096(3) 0.003(2) 0.058(3) 0.017(2)
    C51 0.0420(17) 0.0577(16) 0.0450(17) -0.0033(13) 0.0173(14) 0.0051(13)
    C52 0.055(2) 0.075(2) 0.076(2) 0.0024(16) 0.0301(19) 0.0075(17)
    C53 0.055(2) 0.110(3) 0.105(3) -0.007(2) 0.039(2) -0.004(3)
    C54 0.071(3) 0.114(3) 0.090(3) -0.025(2) 0.042(2) 0.006(2)
    C55 0.083(3) 0.088(2) 0.076(3) -0.021(2) 0.031(2) 0.021(2)
    C56 0.057(2) 0.0697(19) 0.073(2) -0.0032(16) 0.0188(18) 0.0171(17)
    C61 0.0455(17) 0.0542(15) 0.0548(19) -0.0018(13) 0.0257(15) -0.0092(14)
    C62 0.060(2) 0.0599(17) 0.072(2) -0.0060(15) 0.0300(18) 0.0092(16)
    C63 0.083(3) 0.076(2) 0.095(3) -0.016(2) 0.044(2) 0.001(2)
    C64 0.084(3) 0.118(3) 0.097(3) -0.034(3) 0.050(3) -0.007(3)
    C65 0.046(2) 0.129(3) 0.085(3) -0.004(2) 0.030(2) -0.008(3)
    C66 0.050(2) 0.078(2) 0.054(2) 0.0052(16) 0.0242(16) -0.0077(15)
    C71 0.066(2) 0.088(2) 0.075(3) 0.006(2) 0.040(2) -0.007(2)
    C72 0.068(2) 0.092(2) 0.056(2) 0.005(2) 0.029(2) -0.0180(19)
    Cl1 0.0854(8) 0.0705(6) 0.1940(15) 0.0109(5) 0.0308(9) -0.0038(7)
    Cl2 0.0723(7) 0.1123(8) 0.0810(7) 0.0277(5) 0.0279(5) 0.0140(5)
    N11 0.100(3) 0.107(2) 0.104(3) -0.024(2) 0.067(2) -0.040(2)
    N12 0.106(3) 0.112(3) 0.081(3) 0.016(2) 0.028(2) 0.007(2)
    N71 0.100(3) 0.104(3) 0.128(3) 0.034(2) 0.055(3) 0.010(2)
    N72 0.089(3) 0.141(3) 0.083(3) 0.001(2) 0.026(2) -0.041(2)
    O1 0.0532(13) 0.0653(12) 0.0664(15) 0.0092(11) 0.0154(11) -0.0047(11)
_geom_special_details
;
All e.s.d.'s (except the e.s.d. in the dihedral angle between two l.s. planes)
are estimated using the full covariance matrix. The cell e.s.d.'s are taken
into account individually in the estimation of e.s.d.'s in distances, angles
and torsion angles; correlations between e.s.d.'s in cell parameters are only
used when they are defined by crystal symmetry. An approximate (isotropic)
treatment of cell e.s.d.'s is used for estimating e.s.d.'s involving l.s.
planes.
;
loop_
    _geom_bond_atom_site_label_1
    _geom_bond_atom_site_label_2
    _geom_bond_site_symmetry_2
    _geom_bond_distance
    _geom_bond_publ_flag
    C1 C12 . 1.441(5) ?
    C1 C11 . 1.481(5) ?
    C1 C2 . 1.546(4) ?
    C1 H1 . 0.9800 ?
    C2 C21 . 1.503(4) ?
    C2 C3 . 1.551(4) ?
    C2 H2 . 0.9800 ?
    C3 C31 . 1.506(4) ?
    C3 C4 . 1.513(4) ?
    C3 H3 . 0.9800 ?
    C4 O1 . 1.211(3) ?
    C4 C5 . 1.512(4) ?
    C5 C51 . 1.518(4) ?
    C5 C6 . 1.537(4) ?
    C5 H5 . 0.9800 ?
    C6 C61 . 1.510(4) ?
    C6 C7 . 1.557(4) ?
    C6 H6 . 0.9800 ?
    C7 C72 . 1.438(5) ?
    C7 C71 . 1.473(5) ?
    C7 H7 . 0.9800 ?
    C11 N11 . 1.132(4) ?
    C12 N12 . 1.132(5) ?
    C21 C22 . 1.379(4) ?
    C21 C26 . 1.385(4) ?
    C22 C23 . 1.368(5) ?
    C22 H22 . 0.9300 ?
    C23 C24 . 1.343(7) ?
    C23 H23 . 0.9300 ?
    C24 C25 . 1.338(7) ?
    C24 H24 . 0.9300 ?
    C25 C26 . 1.403(6) ?
    C25 H25 . 0.9300 ?
    C26 Cl1 . 1.723(4) ?
    C31 C36 . 1.366(5) ?
    C31 C32 . 1.387(5) ?
    C32 C33 . 1.373(6) ?
    C32 H32 . 0.9300 ?
    C33 C34 . 1.335(12) ?
    C33 H33 . 0.9300 ?
    C34 C35 . 1.348(12) ?
    C34 H34 . 0.9300 ?
    C35 C36 . 1.381(8) ?
    C35 H35 . 0.9300 ?
    C36 H36 . 0.9300 ?
    C51 C52 . 1.359(4) ?
    C51 C56 . 1.405(4) ?
    C52 C53 . 1.389(5) ?
    C52 H52 . 0.9300 ?
    C53 C54 . 1.351(6) ?
    C53 H53 . 0.9300 ?
    C54 C55 . 1.361(5) ?
    C54 H54 . 0.9300 ?
    C55 C56 . 1.356(5) ?
    C55 H55 . 0.9300 ?
    C56 H56 . 0.9300 ?
    C61 C66 . 1.391(4) ?
    C61 C62 . 1.401(4) ?
    C62 C63 . 1.365(5) ?
    C62 H62 . 0.9300 ?
    C63 C64 . 1.359(6) ?
    C63 H63 . 0.9300 ?
    C64 C65 . 1.343(6) ?
    C64 H64 . 0.9300 ?
    C65 C66 . 1.380(5) ?
    C65 H65 . 0.9300 ?
    C66 Cl2 . 1.723(3) ?
    C71 N71 . 1.123(4) ?
    C72 N72 . 1.119(4) ?
loop_
    _geom_angle_atom_site_label_1
    _geom_angle_atom_site_label_2
    _geom_angle_atom_site_label_3
    _geom_angle_site_symmetry_1
    _geom_angle_site_symmetry_3
    _geom_angle
    _geom_angle_publ_flag
    C12 C1 C11 . . 109.1(3) ?
    C12 C1 C2 . . 113.9(3) ?
    C11 C1 C2 . . 110.6(3) ?
    C12 C1 H1 . . 107.7 ?
    C11 C1 H1 . . 107.7 ?
    C2 C1 H1 . . 107.7 ?
    C21 C2 C1 . . 112.3(2) ?
    C21 C2 C3 . . 112.2(2) ?
    C1 C2 C3 . . 110.6(2) ?
    C21 C2 H2 . . 107.1 ?
    C1 C2 H2 . . 107.1 ?
    C3 C2 H2 . . 107.1 ?
    C31 C3 C4 . . 107.9(2) ?
    C31 C3 C2 . . 113.9(2) ?
    C4 C3 C2 . . 110.4(2) ?
    C31 C3 H3 . . 108.2 ?
    C4 C3 H3 . . 108.2 ?
    C2 C3 H3 . . 108.2 ?
    O1 C4 C5 . . 121.6(3) ?
    O1 C4 C3 . . 121.8(2) ?
    C5 C4 C3 . . 116.6(2) ?
    C4 C5 C51 . . 108.1(2) ?
    C4 C5 C6 . . 111.2(2) ?
    C51 C5 C6 . . 113.2(2) ?
    C4 C5 H5 . . 108.1 ?
    C51 C5 H5 . . 108.1 ?
    C6 C5 H5 . . 108.1 ?
    C61 C6 C5 . . 114.2(2) ?
    C61 C6 C7 . . 111.5(2) ?
    C5 C6 C7 . . 110.0(2) ?
    C61 C6 H6 . . 106.9 ?
    C5 C6 H6 . . 106.9 ?
    C7 C6 H6 . . 106.9 ?
    C72 C7 C71 . . 109.3(3) ?
    C72 C7 C6 . . 112.3(3) ?
    C71 C7 C6 . . 112.6(3) ?
    C72 C7 H7 . . 107.4 ?
    C71 C7 H7 . . 107.4 ?
    C6 C7 H7 . . 107.4 ?
    N11 C11 C1 . . 176.4(4) ?
    N12 C12 C1 . . 178.2(4) ?
    C22 C21 C26 . . 116.4(3) ?
    C22 C21 C2 . . 121.7(3) ?
    C26 C21 C2 . . 121.9(3) ?
    C23 C22 C21 . . 122.8(4) ?
    C23 C22 H22 . . 118.6 ?
    C21 C22 H22 . . 118.6 ?
    C24 C23 C22 . . 119.8(4) ?
    C24 C23 H23 . . 120.1 ?
    C22 C23 H23 . . 120.1 ?
    C25 C24 C23 . . 120.2(4) ?
    C25 C24 H24 . . 119.9 ?
    C23 C24 H24 . . 119.9 ?
    C24 C25 C26 . . 120.9(4) ?
    C24 C25 H25 . . 119.5 ?
    C26 C25 H25 . . 119.5 ?
    C21 C26 C25 . . 119.9(4) ?
    C21 C26 Cl1 . . 120.3(3) ?
    C25 C26 Cl1 . . 119.8(3) ?
    C36 C31 C32 . . 118.6(4) ?
    C36 C31 C3 . . 120.9(4) ?
    C32 C31 C3 . . 120.5(3) ?
    C33 C32 C31 . . 119.7(5) ?
    C33 C32 H32 . . 120.2 ?
    C31 C32 H32 . . 120.2 ?
    C34 C33 C32 . . 120.1(7) ?
    C34 C33 H33 . . 120.0 ?
    C32 C33 H33 . . 120.0 ?
    C33 C34 C35 . . 122.1(7) ?
    C33 C34 H34 . . 118.9 ?
    C35 C34 H34 . . 118.9 ?
    C34 C35 C36 . . 118.5(8) ?
    C34 C35 H35 . . 120.7 ?
    C36 C35 H35 . . 120.7 ?
    C31 C36 C35 . . 120.9(6) ?
    C31 C36 H36 . . 119.5 ?
    C35 C36 H36 . . 119.5 ?
    C52 C51 C56 . . 118.2(3) ?
    C52 C51 C5 . . 122.1(3) ?
    C56 C51 C5 . . 119.7(3) ?
    C51 C52 C53 . . 121.3(3) ?
    C51 C52 H52 . . 119.4 ?
    C53 C52 H52 . . 119.4 ?
    C54 C53 C52 . . 119.2(4) ?
    C54 C53 H53 . . 120.4 ?
    C52 C53 H53 . . 120.4 ?
    C53 C54 C55 . . 120.7(4) ?
    C53 C54 H54 . . 119.7 ?
    C55 C54 H54 . . 119.7 ?
    C56 C55 C54 . . 120.8(3) ?
    C56 C55 H55 . . 119.6 ?
    C54 C55 H55 . . 119.6 ?
    C55 C56 C51 . . 119.9(3) ?
    C55 C56 H56 . . 120.1 ?
    C51 C56 H56 . . 120.1 ?
    C66 C61 C62 . . 116.1(3) ?
    C66 C61 C6 . . 122.2(3) ?
    C62 C61 C6 . . 121.7(3) ?
    C63 C62 C61 . . 121.4(3) ?
    C63 C62 H62 . . 119.3 ?
    C61 C62 H62 . . 119.3 ?
    C64 C63 C62 . . 120.7(4) ?
    C64 C63 H63 . . 119.6 ?
    C62 C63 H63 . . 119.6 ?
    C65 C64 C63 . . 119.8(4) ?
    C65 C64 H64 . . 120.1 ?
    C63 C64 H64 . . 120.1 ?
    C64 C65 C66 . . 120.8(4) ?
    C64 C65 H65 . . 119.6 ?
    C66 C65 H65 . . 119.6 ?
    C65 C66 C61 . . 121.2(3) ?
    C65 C66 Cl2 . . 117.7(3) ?
    C61 C66 Cl2 . . 121.1(2) ?
    N71 C71 C7 . . 179.0(5) ?
    N72 C72 C7 . . 179.0(5) ?
loop_
    _geom_torsion_atom_site_label_1
    _geom_torsion_atom_site_label_2
    _geom_torsion_atom_site_label_3
    _geom_torsion_atom_site_label_4
    _geom_torsion_site_symmetry_1
    _geom_torsion_site_symmetry_2
    _geom_torsion_site_symmetry_3
    _geom_torsion_site_symmetry_4
    _geom_torsion
    _geom_torsion_publ_flag
    C12 C1 C2 C21 . . . . -71.0(3) ?
    C11 C1 C2 C21 . . . . 52.3(3) ?
    C12 C1 C2 C3 . . . . 55.2(3) ?
    C11 C1 C2 C3 . . . . 178.5(2) ?
    C21 C2 C3 C31 . . . . 175.7(3) ?
    C1 C2 C3 C31 . . . . 49.5(3) ?
    C21 C2 C3 C4 . . . . -62.7(3) ?
    C1 C2 C3 C4 . . . . 171.1(2) ?
    C31 C3 C4 O1 . . . . 92.2(3) ?
    C2 C3 C4 O1 . . . . -32.9(3) ?
    C31 C3 C4 C5 . . . . -88.1(3) ?
    C2 C3 C4 C5 . . . . 146.9(2) ?
    O1 C4 C5 C51 . . . . 95.0(3) ?
    C3 C4 C5 C51 . . . . -84.7(3) ?
    O1 C4 C5 C6 . . . . -29.7(3) ?
    C3 C4 C5 C6 . . . . 150.5(2) ?
    C4 C5 C6 C61 . . . . -58.8(3) ?
    C51 C5 C6 C61 . . . . 179.2(2) ?
    C4 C5 C6 C7 . . . . 174.9(2) ?
    C51 C5 C6 C7 . . . . 53.0(3) ?
    C61 C6 C7 C72 . . . . 55.6(3) ?
    C5 C6 C7 C72 . . . . -176.6(3) ?
    C61 C6 C7 C71 . . . . -68.4(3) ?
    C5 C6 C7 C71 . . . . 59.4(3) ?
    C12 C1 C11 N11 . . . . 102(6) ?
    C2 C1 C11 N11 . . . . -24(7) ?
    C11 C1 C12 N12 . . . . -131(13) ?
    C2 C1 C12 N12 . . . . -7(13) ?
    C1 C2 C21 C22 . . . . 74.6(4) ?
    C3 C2 C21 C22 . . . . -50.7(4) ?
    C1 C2 C21 C26 . . . . -106.2(3) ?
    C3 C2 C21 C26 . . . . 128.5(3) ?
    C26 C21 C22 C23 . . . . -0.1(5) ?
    C2 C21 C22 C23 . . . . 179.2(3) ?
    C21 C22 C23 C24 . . . . -1.4(6) ?
    C22 C23 C24 C25 . . . . 1.3(7) ?
    C23 C24 C25 C26 . . . . 0.1(7) ?
    C22 C21 C26 C25 . . . . 1.5(5) ?
    C2 C21 C26 C25 . . . . -177.8(3) ?
    C22 C21 C26 Cl1 . . . . -177.3(3) ?
    C2 C21 C26 Cl1 . . . . 3.4(5) ?
    C24 C25 C26 C21 . . . . -1.5(7) ?
    C24 C25 C26 Cl1 . . . . 177.2(4) ?
    C4 C3 C31 C36 . . . . 121.2(3) ?
    C2 C3 C31 C36 . . . . -115.9(4) ?
    C4 C3 C31 C32 . . . . -57.2(4) ?
    C2 C3 C31 C32 . . . . 65.7(4) ?
    C36 C31 C32 C33 . . . . 1.9(6) ?
    C3 C31 C32 C33 . . . . -179.7(4) ?
    C31 C32 C33 C34 . . . . -0.9(8) ?
    C32 C33 C34 C35 . . . . -2.0(12) ?
    C33 C34 C35 C36 . . . . 3.8(13) ?
    C32 C31 C36 C35 . . . . -0.1(6) ?
    C3 C31 C36 C35 . . . . -178.5(5) ?
    C34 C35 C36 C31 . . . . -2.7(10) ?
    C4 C5 C51 C52 . . . . 117.7(3) ?
    C6 C5 C51 C52 . . . . -118.7(3) ?
    C4 C5 C51 C56 . . . . -61.6(3) ?
    C6 C5 C51 C56 . . . . 62.0(3) ?
    C56 C51 C52 C53 . . . . -0.1(5) ?
    C5 C51 C52 C53 . . . . -179.4(3) ?
    C51 C52 C53 C54 . . . . -1.1(6) ?
    C52 C53 C54 C55 . . . . 1.2(7) ?
    C53 C54 C55 C56 . . . . -0.1(7) ?
    C54 C55 C56 C51 . . . . -1.2(6) ?
    C52 C51 C56 C55 . . . . 1.3(5) ?
    C5 C51 C56 C55 . . . . -179.4(3) ?
    C5 C6 C61 C66 . . . . 136.4(3) ?
    C7 C6 C61 C66 . . . . -98.2(3) ?
    C5 C6 C61 C62 . . . . -46.5(4) ?
    C7 C6 C61 C62 . . . . 78.9(3) ?
    C66 C61 C62 C63 . . . . -0.2(5) ?
    C6 C61 C62 C63 . . . . -177.5(3) ?
    C61 C62 C63 C64 . . . . 0.5(6) ?
    C62 C63 C64 C65 . . . . -1.2(6) ?
    C63 C64 C65 C66 . . . . 1.8(7) ?
    C64 C65 C66 C61 . . . . -1.5(6) ?
    C64 C65 C66 Cl2 . . . . 179.2(3) ?
    C62 C61 C66 C65 . . . . 0.7(4) ?
    C6 C61 C66 C65 . . . . 178.0(3) ?
    C62 C61 C66 Cl2 . . . . 180.0(2) ?
    C6 C61 C66 Cl2 . . . . -2.7(4) ?
    C72 C7 C71 N71 . . . .  17E1(10)
                                    ?
    C6 C7 C71 N71 . . . .  -6E1(3)
                                  ?
    C71 C7 C72 N72 . . . .  3E1(2)
                                  ?
    C6 C7 C72 N72 . . . .  -9E1(2)
                                  ?
loop_
    _geom_hbond_atom_site_label_D
    _geom_hbond_atom_site_label_H
    _geom_hbond_atom_site_label_A
    _geom_hbond_site_symmetry_A
    _geom_hbond_distance_DH
    _geom_hbond_distance_HA
    _geom_hbond_distance_DA
    _geom_hbond_angle_DHA
    C7 H7 N11 4_565 0.98 2.33 3.186(4) 145
    C23 H23 N11 3_767 0.93 2.65 3.409(5) 139
    C34 H34 N72 4_556 0.93 2.52 3.443(8) 176
    C52 H52 N12 3_757 0.93 2.64 3.489(5) 152
    C36 H36 N12 3_757 0.93 2.96 3.805(7) 152
    C54 H54 N71 2_756 0.93 2.91 3.564(6) 128
    C53 H53 N71 2_756 0.93 2.96 3.583(5) 126
    C64 H64 Cl2 2_646 0.93 2.97 3.663(5) 133
    C64 H64 O1 2_646 0.93 2.88 3.673(5) 144
    C65 H65 Cl1 2_646 0.93 2.80 3.728(4) 174
