# Supplementary material for: 2,6-Bis(2-chloro­phen­yl)-4-oxo-3,5-diphenyl­heptane-1,1,7,7-tetra­carbo­nitrile
Source: Acta Crystallogr Sect E Struct Rep Online. 2011 May 14;67(Pt 6):o1407–8. doi: 10.1107/S1600536811017284 (PMC3120456; doi:10.1107/S1600536811017284)
Supplement: Supplementary file 2 [file e-67-o1407-Isup2.hkl]

#
# h,k,l, Fc-squared, Fo-squared, sigma(Fo-squared) and status flag
#
data_I
_shelx_title ' MADUALEX2CLDBK in P2(1)/c'
_shelx_refln_list_code          4
_shelx_F_calc_maximum      226.76
_exptl_crystal_F_000      1216.00
_reflns_d_resolution_high  0.8409
 
loop_
 _symmetry_equiv_pos_as_xyz
 'x, y, z'
 '-x, y+1/2, -z+1/2'
 '-x, -y, -z'
 'x, -y-1/2, z-1/2'
 
_cell_length_a    17.7226
_cell_length_b    10.6169
_cell_length_c    20.8491
_cell_angle_alpha  90.000
_cell_angle_beta  113.724
_cell_angle_gamma  90.000
 
_shelx_F_squared_multiplier     1.000
 
loop_
 _refln_index_h
 _refln_index_k
 _refln_index_l
 _refln_F_squared_calc
 _refln_F_squared_meas
 _refln_F_squared_sigma
 _refln_observed_status
   1   0   0    12194.30    19352.49      5.20 o
   3   0   0     8715.65     8538.57     34.20 o
   4   0   0     4842.79     4146.56     31.62 o
   5   0   0      507.04     1461.25     25.44 o
   6   0   0    16273.32    16697.99    206.62 o
   7   0   0      115.45      102.96     16.99 o
   8   0   0      673.74      719.29     26.43 o
   9   0   0     2733.91     2806.71     54.32 o
  10   0   0       14.44        0.83      7.35 o
  11   0   0      109.50      127.98     11.19 o
  12   0   0       10.91       15.46     10.99 o
  13   0   0      406.36      433.86     29.22 o
  14   0   0      324.93      368.28     35.26 o
  15   0   0       48.45       57.13     34.68 o
  16   0   0       74.09       71.00     49.99 o
  17   0   0        1.08        2.89     20.90 o
  18   0   0       45.84       27.08     23.74 o
  19   0   0        3.71        8.03     25.13 o
   1   1   0     4810.72     4510.47    214.17 o
   2   1   0    37954.16    40452.31    154.46 o
   3   1   0     3749.50     3802.79    103.05 o
   4   1   0      100.43      114.69      4.28 o
   5   1   0     1150.50     1127.44     18.75 o
   6   1   0     2134.45     2002.74     36.50 o
   7   1   0     2970.72     3075.64     40.51 o
   8   1   0      612.83      820.57     20.46 o
   9   1   0      364.09      350.19     19.78 o
  10   1   0       54.83       54.46      6.66 o
  11   1   0       17.44       11.42      6.26 o
  12   1   0      332.45      329.27     12.68 o
  13   1   0        9.30       10.06      8.72 o
  14   1   0      198.39      151.93     16.99 o
  15   1   0       42.15       22.71     13.02 o
  16   1   0        3.54       13.37     14.46 o
  17   1   0      116.15       98.01     17.82 o
  18   1   0        2.06        3.34     16.72 o
  19   1   0       41.48       67.30     19.07 o
   0   2   0     5277.43     4982.51     81.78 o
   1   2   0     6727.85     7323.21     63.58 o
   2   2   0     3929.69     3645.10     32.90 o
   3   2   0     4066.47     4324.39     45.58 o
   4   2   0     1711.65     1624.80     13.66 o
   5   2   0     4735.36     4817.57     31.15 o
   6   2   0     1369.85     1526.69     21.57 o
   7   2   0       18.65       10.35      5.87 o
   8   2   0      148.47      101.56     10.63 o
   9   2   0       29.91       40.36      5.59 o
  10   2   0      102.47      110.06      8.00 o
  11   2   0      122.32      154.31      8.70 o
  12   2   0      296.73      337.24      8.86 o
  13   2   0      113.64      130.53      9.81 o
  14   2   0      431.50      478.51     20.60 o
  15   2   0        0.09        3.50     13.88 o
  16   2   0        8.13        9.97     15.55 o
  17   2   0        6.53        1.58     15.15 o
  18   2   0       35.50       31.16     18.11 o
  19   2   0        1.10        5.13     22.02 o
   1   3   0      425.86      403.30     15.40 o
   2   3   0     1317.38     1578.92     24.47 o
   3   3   0        7.61        1.76      2.50 o
   4   3   0     3533.37     3460.98     52.11 o
   5   3   0     3874.36     4053.65     41.81 o
   6   3   0      387.65      302.13     25.02 o
   7   3   0      101.92       59.28      5.21 o
   8   3   0      394.20      369.64      8.70 o
   9   3   0      174.65      196.24     10.90 o
  10   3   0       54.45       50.89      7.28 o
  11   3   0      424.27      448.66     12.16 o
  12   3   0      730.96      773.04     16.37 o
  13   3   0       42.23       73.62      9.63 o
  14   3   0       63.10       40.64     14.57 o
  15   3   0      132.85      126.59     16.40 o
  16   3   0        0.74        3.88     15.03 o
  17   3   0        4.88        2.89     17.81 o
  18   3   0        3.53       13.94     20.96 o
   0   4   0       86.86      148.23     30.23 o
   1   4   0      170.74      271.30     11.14 o
   2   4   0    11879.09    12633.19    149.85 o
   3   4   0     1120.04     1102.76     20.89 o
   4   4   0      211.25      316.94      4.95 o
   5   4   0        4.83        9.27      4.22 o
   6   4   0     1175.56     1326.22     14.48 o
   7   4   0     1878.15     1857.04     27.02 o
   8   4   0     1709.36     1659.08     27.91 o
   9   4   0     1195.82     1308.27     18.59 o
  10   4   0      339.00      346.65     10.31 o
  11   4   0      254.82      250.56     11.38 o
  12   4   0      335.86      289.35     13.65 o
  13   4   0      360.76      395.86     23.64 o
  14   4   0        2.40        1.50     12.22 o
  15   4   0      195.52      167.05     20.78 o
  16   4   0        3.89        5.89     16.64 o
  17   4   0        6.25       11.72     18.31 o
  18   4   0       38.54       48.61     20.54 o
   1   5   0      156.20      168.17      3.54 o
   2   5   0       45.10       53.70      5.45 o
   3   5   0     2403.40     2755.88     31.93 o
   4   5   0        6.49       34.81      3.20 o
   5   5   0       16.43       33.87      6.31 o
   6   5   0      302.43      261.24      8.77 o
   7   5   0      539.15      662.82     17.94 o
   8   5   0        7.78        6.90      4.43 o
   9   5   0      557.89      519.20     13.15 o
  10   5   0      317.64      330.44     11.33 o
  11   5   0      451.44      431.72     13.91 o
  12   5   0        3.87        0.91      8.91 o
  13   5   0       19.15       13.68      9.53 o
  14   5   0       11.49       14.37     12.52 o
  15   5   0        5.16        2.89     15.88 o
  16   5   0      123.16       88.02     19.09 o
  17   5   0       35.49        5.55     18.54 o
   0   6   0      233.23      280.31     17.34 o
   1   6   0       67.69       59.40      5.48 o
   2   6   0     1322.49     1347.60     21.81 o
   3   6   0     1633.79     1536.21     18.73 o
   4   6   0      834.83      881.01     12.47 o
   5   6   0      945.76     1033.80     15.11 o
   6   6   0     1500.96     1493.73     17.99 o
   7   6   0      880.31      832.80     13.17 o
   8   6   0        0.46        4.29      5.35 o
   9   6   0       57.25       54.62      7.69 o
  10   6   0        0.21       16.25      7.83 o
  11   6   0       23.85       22.39      9.35 o
  12   6   0       47.55       56.29     10.16 o
  13   6   0       10.66        1.21      9.73 o
  14   6   0      208.95      208.95     19.85 o
  15   6   0        6.07        6.89     15.57 o
  16   6   0        1.09        0.58     21.10 o
   1   7   0      124.49      128.13      6.45 o
   2   7   0       52.81       58.39      6.19 o
   3   7   0        0.04        0.31      5.09 o
   4   7   0      400.14      367.82      8.28 o
   5   7   0      172.13      171.77      6.22 o
   6   7   0       51.75       53.75      5.56 o
   7   7   0      144.59      131.69     10.11 o
   8   7   0       66.46       85.01      7.32 o
   9   7   0      411.75      400.42     19.89 o
  10   7   0      208.61      202.09     14.96 o
  11   7   0        2.83       11.60      9.37 o
  12   7   0       16.50       13.60     10.17 o
  13   7   0       45.22       68.16     12.58 o
  14   7   0       39.16       35.26     13.01 o
  15   7   0       25.02       39.19     20.39 o
  16   7   0        1.01        3.67     22.71 o
   0   8   0      418.38      393.11     18.41 o
   1   8   0       18.04       13.25      4.66 o
   2   8   0      335.59      340.74     11.12 o
   3   8   0      198.40      200.67     12.96 o
   4   8   0      300.07      312.59      7.77 o
   5   8   0       71.29       81.38      5.27 o
   6   8   0       91.20       71.92      7.58 o
   7   8   0      465.89      506.24     15.85 o
   8   8   0       63.09       69.49      9.20 o
   9   8   0      128.93      151.61      9.92 o
  10   8   0        0.02        1.27      8.94 o
  11   8   0      205.25      246.36     15.27 o
  12   8   0       10.59        4.15     10.44 o
  13   8   0        1.16        6.17     11.09 o
  14   8   0        5.09        1.25     12.05 o
   1   9   0      573.01      577.53     13.07 o
   2   9   0      310.96      288.10     12.44 o
   3   9   0      131.64      132.72     12.01 o
   4   9   0      592.41      595.31     11.73 o
   5   9   0      222.42      284.18      9.21 o
   6   9   0        0.03        1.69      6.44 o
   7   9   0      106.33       92.21      8.65 o
   8   9   0      121.63      105.23      9.56 o
   9   9   0        0.15        4.20      8.16 o
  10   9   0        1.15        2.74      8.80 o
  11   9   0        4.67        7.57      9.49 o
  12   9   0       17.28       12.32     10.74 o
  13   9   0       17.23       32.29     11.89 o
   0  10   0       72.87       63.43      7.90 o
   1  10   0      261.85      264.45     12.65 o
   2  10   0       35.64       48.38     18.21 o
   3  10   0       95.21       84.56     11.77 o
   4  10   0      228.77      285.05     21.38 o
   5  10   0      269.96      286.13     10.11 o
   6  10   0       82.83      103.18      8.14 o
   7  10   0       23.08        9.87      7.28 o
   8  10   0       14.04       16.45      8.01 o
   9  10   0       18.62       31.26      9.30 o
  10  10   0      153.45      139.09     15.10 o
  11  10   0        0.52        6.25      9.95 o
   1  11   0       14.93       10.47     11.85 o
   2  11   0       48.30       87.39     10.69 o
   3  11   0       20.53       27.06     11.10 o
   4  11   0        8.52        0.00     11.52 o
   5  11   0       31.62       29.93      8.36 o
   6  11   0       10.79        2.92      6.80 o
   7  11   0       48.91       56.24     12.23 o
   8  11   0       29.42       41.65     10.77 o
   9  11   0       13.37       15.98      8.94 o
   0  12   0       12.33        7.51     13.29 o
   1  12   0       13.09        5.60      8.55 o
   2  12   0        0.54        1.41     10.00 o
   3  12   0        0.47        0.58     10.55 o
   4  12   0        3.32        9.91     12.48 o
   5  12   0        4.54        0.51     13.61 o
   6  12   0        0.28        1.86      8.77 o
 -19   1   1        8.05       13.66     16.90 o
 -18   1   1        4.18       12.91     16.43 o
 -17   1   1       96.44       81.01     17.69 o
 -16   1   1      139.16      148.93     16.58 o
 -15   1   1       12.36        4.02     12.57 o
 -14   1   1        3.96       21.65      8.98 o
 -13   1   1       14.00        7.74      7.11 o
 -12   1   1       24.30       28.05      7.50 o
 -11   1   1      203.22      210.36      9.37 o
 -10   1   1      477.39      448.78     13.30 o
  -9   1   1     5676.09     5997.92     59.11 o
  -8   1   1     4182.47     4013.65     47.52 o
  -7   1   1       88.01      112.54      3.23 o
  -6   1   1       57.93       49.25      9.79 o
  -5   1   1     5138.87     4762.91     99.09 o
  -4   1   1     1138.14      918.19     34.60 o
  -3   1   1      293.58      363.68      5.38 o
  -2   1   1    14164.00    14941.59     45.44 o
  -1   1   1    30739.77    35720.65    267.53 o
   0   1   1    12782.98    13694.55     47.00 o
   1   1   1    12073.55    13118.73    152.75 o
   2   1   1     2540.51     2895.67     18.92 o
   3   1   1     2621.74     3344.53    115.80 o
   4   1   1     1628.55     1694.71     22.22 o
   5   1   1     2732.65     2861.03     41.54 o
   6   1   1        0.36        1.55      3.80 o
   7   1   1     3483.81     3493.89     46.38 o
   8   1   1     1214.54     1300.20     22.27 o
   9   1   1      446.54      502.99      8.13 o
  10   1   1       75.94       80.47      7.83 o
  11   1   1       95.22       96.13      7.68 o
  12   1   1      737.88      872.11     25.38 o
  13   1   1        0.66       10.36      9.52 o
  14   1   1       78.19       62.26     13.59 o
  15   1   1      122.16       94.79     20.69 o
  16   1   1       72.99       71.69     16.86 o
  17   1   1        1.37        1.89     15.16 o
  18   1   1        0.12        0.39     17.14 o
 -19   2   1        2.14        5.10     21.44 o
 -18   2   1      137.59      145.39     18.64 o
 -17   2   1        4.62        5.69     15.70 o
 -16   2   1       48.58       35.42     15.12 o
 -15   2   1      285.78      324.22     18.92 o
 -14   2   1       45.03       33.73     12.94 o
 -13   2   1     1121.11     1098.64     19.06 o
 -12   2   1      441.40      495.19     10.50 o
 -11   2   1       28.26        2.84      4.69 o
 -10   2   1      371.29      357.48     12.83 o
  -9   2   1      273.82      246.23     13.55 o
  -8   2   1      107.17       81.45      8.34 o
  -7   2   1     4442.10     4663.18     59.93 o
  -6   2   1     2715.97     2989.19     34.68 o
  -5   2   1      400.56      417.51     11.22 o
  -4   2   1       13.10       33.17      4.06 o
  -3   2   1     1039.50     1081.96     35.34 o
  -2   2   1        0.44        0.45     10.40 o
  -1   2   1     1605.65     1672.17     14.84 o
   0   2   1       17.52        3.23      4.92 o
   1   2   1      448.23      627.37     36.58 o
   2   2   1     1189.07     1651.18     48.77 o
   3   2   1     4733.09     4657.68     33.68 o
   4   2   1     3470.50     3294.89     39.93 o
   5   2   1       37.22       55.87     10.36 o
   6   2   1     1538.31     1496.34     28.01 o
   7   2   1       33.72       15.39      6.84 o
   8   2   1      110.80       74.12     14.41 o
   9   2   1      654.58      722.37     15.78 o
  10   2   1       20.48       17.50      5.43 o
  11   2   1        5.06       13.76      5.89 o
  12   2   1       13.50       15.07      6.69 o
  13   2   1      532.10      583.51     21.88 o
  14   2   1        3.67        0.58     12.47 o
  15   2   1        6.84        4.86     13.33 o
  16   2   1        0.01        2.32     15.08 o
  17   2   1       66.98       67.47     17.23 o
  18   2   1       61.29       47.65     18.17 o
 -19   3   1       31.54       45.86     22.02 o
 -18   3   1       30.20       14.59     21.22 o
 -17   3   1        2.97        0.19     17.48 o
 -16   3   1       74.11       44.56     15.44 o
 -15   3   1      106.29      101.54     24.53 o
 -14   3   1        0.06        6.19     11.76 o
 -13   3   1       30.18       18.64      7.94 o
 -12   3   1      205.80      197.56     11.17 o
 -11   3   1      982.55      969.70     29.81 o
 -10   3   1       15.32       22.33      7.24 o
  -9   3   1      139.09      125.72      7.01 o
  -8   3   1        7.73        7.73      5.41 o
  -7   3   1     3447.28     3626.21     50.57 o
  -6   3   1      455.56      400.06      7.40 o
  -5   3   1       37.82       48.55      5.41 o
  -4   3   1      806.86      837.00     10.79 o
  -3   3   1      253.27      259.82      8.31 o
  -2   3   1     5575.51     5746.52     86.18 o
  -1   3   1     4407.98     4148.25     55.41 o
   0   3   1    10633.79    11430.08    164.65 o
   1   3   1      109.62       85.05      5.05 o
   2   3   1     1213.49     1095.44     10.52 o
   3   3   1     5538.54     5289.56     56.03 o
   4   3   1     2483.61     2500.10     25.96 o
   5   3   1      141.21      115.66      5.79 o
   6   3   1       48.83        7.79      3.75 o
   7   3   1        7.59        0.22      3.94 o
   8   3   1      262.45      326.53      9.61 o
   9   3   1      553.38      518.96     17.25 o
  10   3   1      500.23      489.10     16.35 o
  11   3   1       49.75       47.79      8.04 o
  12   3   1       93.75       90.34      9.26 o
  13   3   1      618.49      567.20     17.62 o
  14   3   1       77.12       60.25     14.45 o
  15   3   1       23.23       56.85     15.94 o
  16   3   1        3.14        7.59     14.56 o
  17   3   1        0.30        9.99     18.94 o
  18   3   1        0.13        0.56     20.28 o
 -18   4   1       23.26       11.85     18.09 o
 -17   4   1       35.13       34.36     18.26 o
 -16   4   1      431.73      455.24     35.24 o
 -15   4   1       69.95       65.37     17.23 o
 -14   4   1        7.84       16.02      9.68 o
 -13   4   1      106.86      109.58      9.42 o
 -12   4   1        5.00        2.40      7.59 o
 -11   4   1        4.70       33.10      9.87 o
 -10   4   1       15.69        4.45      6.00 o
  -9   4   1        0.49        3.21      5.09 o
  -8   4   1        0.10        1.82      4.83 o
  -7   4   1       10.92        8.24      4.59 o
  -6   4   1      431.97      573.37     10.61 o
  -5   4   1      371.66      333.93     10.51 o
  -4   4   1      554.87      543.08      8.74 o
  -3   4   1     1493.59     1638.74     21.72 o
  -2   4   1     1046.67     1100.26     10.41 o
  -1   4   1       84.04      133.43      7.19 o
   0   4   1     2641.68     2537.52     38.66 o
   1   4   1     3181.06     3541.06     28.45 o
   2   4   1       31.89       48.73      3.49 o
   3   4   1     3412.15     3434.54     34.09 o
   4   4   1      113.82       27.24      2.91 o
   5   4   1      193.96      203.14      5.88 o
   6   4   1      308.63      404.81      7.20 o
   7   4   1     1635.91     1749.00     24.60 o
   8   4   1       28.76       46.94      6.35 o
   9   4   1        6.94        5.76      5.89 o
  10   4   1      106.67      124.00      9.68 o
  11   4   1      431.79      475.68     16.40 o
  12   4   1        5.84        5.67      8.09 o
  13   4   1       14.43        9.37      8.90 o
  14   4   1       64.87       72.61     21.77 o
  15   4   1       37.02       48.68     18.48 o
  16   4   1       16.48        5.29     17.85 o
  17   4   1        0.48        4.35     19.11 o
 -18   5   1       14.36       23.41     20.14 o
 -17   5   1        1.73        4.60     18.28 o
 -16   5   1       18.18       14.26     16.35 o
 -15   5   1       50.10       52.43     18.16 o
 -14   5   1        8.33       20.91     10.35 o
 -13   5   1      203.03      218.41     15.37 o
 -12   5   1       13.86       17.83      8.72 o
 -11   5   1      351.47      389.13     10.76 o
 -10   5   1      265.31      321.44     10.50 o
  -9   5   1        1.03        3.70      4.35 o
  -8   5   1      792.23      868.14     16.70 o
  -7   5   1      312.87      292.06     11.63 o
  -6   5   1       81.57       66.08      7.17 o
  -5   5   1      252.22      237.44      7.88 o
  -4   5   1       48.36       39.92      4.18 o
  -3   5   1      551.42      547.25      5.13 o
  -2   5   1        1.07       10.88      4.67 o
  -1   5   1     1105.60      933.08     18.91 o
   0   5   1      136.53      156.46      6.89 o
   1   5   1       26.24       24.01      2.34 o
   2   5   1     3470.58     3291.21     23.22 o
   3   5   1       31.31       56.50      6.48 o
   4   5   1       14.47       68.09      4.02 o
   5   5   1        8.47       13.46      4.03 o
   6   5   1      220.58      258.76     10.81 o
   7   5   1      223.67      237.53      7.48 o
   8   5   1       37.56       49.82      4.37 o
   9   5   1      303.62      343.31     11.37 o
  10   5   1      423.04      431.40     12.79 o
  11   5   1      207.91      169.66     10.47 o
  12   5   1        0.09        0.32      9.27 o
  13   5   1      209.93      170.50     13.20 o
  14   5   1      294.51      436.35     36.10 o
  15   5   1        1.35        2.89     16.43 o
  16   5   1        0.00        2.29     17.93 o
  17   5   1        0.52        1.57     18.98 o
 -17   6   1        1.54        9.58     22.87 o
 -16   6   1        7.95        0.90     20.83 o
 -15   6   1       96.49       80.28     16.78 o
 -14   6   1       71.27       88.35     11.56 o
 -13   6   1        0.68        8.96      9.16 o
 -12   6   1       62.47       40.04     10.14 o
 -11   6   1       13.64       15.41      9.04 o
 -10   6   1      534.36      461.69     16.47 o
  -9   6   1       20.91       21.84      7.02 o
  -8   6   1        4.35        7.41      5.08 o
  -7   6   1        3.06        8.70      4.62 o
  -6   6   1      960.35      934.61     11.93 o
  -5   6   1      279.02      337.36      8.03 o
  -4   6   1      240.87      217.17      9.34 o
  -3   6   1      147.28      148.22      6.96 o
  -2   6   1      309.73      318.52      6.46 o
  -1   6   1        4.96        5.20      4.37 o
   0   6   1      918.10      902.63     14.62 o
   1   6   1      445.52      467.12      9.54 o
   2   6   1     1086.42     1066.38     13.36 o
   3   6   1     1431.77     1286.62     12.28 o
   4   6   1      112.29      151.36      7.66 o
   5   6   1      223.67      207.60      8.81 o
   6   6   1      683.01      694.08     11.41 o
   7   6   1      145.82      179.16      7.63 o
   8   6   1      181.88      163.50      8.99 o
   9   6   1      182.03      182.41     11.24 o
  10   6   1      192.29      183.68      9.55 o
  11   6   1      279.54      256.58     14.34 o
  12   6   1      204.78      197.15     12.60 o
  13   6   1       26.72       47.21     12.41 o
  14   6   1      214.65      201.63     18.33 o
  15   6   1        0.69        4.49     20.69 o
  16   6   1        4.83       11.63     22.96 o
 -16   7   1       81.15      142.60     48.55 o
 -15   7   1       27.78        2.00     20.65 o
 -14   7   1       26.64       20.58     12.35 o
 -13   7   1        0.30        8.47     10.76 o
 -12   7   1      111.75      178.82     13.75 o
 -11   7   1      310.81      312.64     15.52 o
 -10   7   1      185.58      185.95     14.81 o
  -9   7   1      739.20      730.97     20.29 o
  -8   7   1       14.55       19.21      6.82 o
  -7   7   1      125.97      143.91      5.93 o
  -6   7   1      193.30      264.73      6.94 o
  -5   7   1      225.56      272.75      6.49 o
  -4   7   1      131.23      136.03      6.47 o
  -3   7   1      163.41      171.55     14.43 o
  -2   7   1     1173.56     1119.53     26.78 o
  -1   7   1        5.27        9.26      5.32 o
   0   7   1      192.24      171.30      9.04 o
   1   7   1       51.39       47.65      4.16 o
   2   7   1       10.86       37.43      3.40 o
   3   7   1        4.95       25.36      4.67 o
   4   7   1      423.35      432.04      9.03 o
   5   7   1      153.40      132.72      6.01 o
   6   7   1        3.03        8.02      4.83 o
   7   7   1      473.82      473.85     10.89 o
   8   7   1      136.74      150.16      8.51 o
   9   7   1        0.11        5.46      8.42 o
  10   7   1       50.34       50.73     10.18 o
  11   7   1        0.77       16.21      9.68 o
  12   7   1        1.02        5.98     10.81 o
  13   7   1       40.55       54.57     12.62 o
  14   7   1      112.91      107.19     18.05 o
  15   7   1        4.01        6.61     20.54 o
 -15   8   1        1.94        0.63     19.98 o
 -14   8   1        2.42        0.56     11.51 o
 -13   8   1       17.29       25.39     11.10 o
 -12   8   1        0.63        5.78     10.33 o
 -11   8   1       59.89       33.01     10.93 o
 -10   8   1        0.01        1.72      8.49 o
  -9   8   1      136.03      152.10     10.58 o
  -8   8   1      274.48      294.13     12.21 o
  -7   8   1      263.66      289.64     10.38 o
  -6   8   1       30.36       16.90      5.16 o
  -5   8   1      106.10      107.51      7.67 o
  -4   8   1        7.24        4.43      6.44 o
  -3   8   1      107.27      106.37     11.18 o
  -2   8   1       80.83       81.58      7.51 o
  -1   8   1       66.22       67.44      7.59 o
   0   8   1       32.71       41.11      3.38 o
   1   8   1       76.90       80.44      7.39 o
   2   8   1      128.95      140.02      4.46 o
   3   8   1       76.87       69.61      4.13 o
   4   8   1        9.31        6.48      4.20 o
   5   8   1      767.93      723.50     14.19 o
   6   8   1        0.64        8.84      5.92 o
   7   8   1      122.99      132.09      8.52 o
   8   8   1        8.86       13.00      8.10 o
   9   8   1        3.00        8.74      8.21 o
  10   8   1        0.71        1.67      9.12 o
  11   8   1        2.59        0.11      9.30 o
  12   8   1       15.17       13.20     10.89 o
  13   8   1       49.00       70.92     18.19 o
  14   8   1       46.40       57.16     17.37 o
 -13   9   1       36.85       34.20     12.28 o
 -12   9   1       14.16        8.47     10.21 o
 -11   9   1       52.76       49.21     10.36 o
 -10   9   1       65.66       84.59     10.11 o
  -9   9   1        3.31        8.16      8.17 o
  -8   9   1       11.85        8.74      7.70 o
  -7   9   1        3.29        6.01      6.65 o
  -6   9   1        4.80        6.99      5.82 o
  -5   9   1       67.75       83.41      5.03 o
  -4   9   1      454.65      463.45     18.27 o
  -3   9   1       76.29       64.33      9.73 o
  -2   9   1       27.99       24.27      8.29 o
  -1   9   1       75.95       58.06     10.34 o
   0   9   1        7.87        3.55      3.52 o
   1   9   1      399.00      376.22      9.35 o
   2   9   1       37.92       40.68      5.00 o
   3   9   1      591.84      605.46     11.03 o
   4   9   1       54.25       64.60      6.06 o
   5   9   1       24.23        9.17      6.09 o
   6   9   1      153.45      134.40      9.02 o
   7   9   1       25.11       31.79      7.64 o
   8   9   1        0.08        0.22      7.82 o
   9   9   1       52.26       40.81      9.21 o
  10   9   1        3.47        3.07      9.35 o
  11   9   1       68.86       68.14     11.28 o
  12   9   1      100.16      104.52     12.90 o
  13   9   1        0.00        2.75     11.64 o
 -12  10   1        9.53        6.81     10.75 o
 -11  10   1        0.62        4.86      9.82 o
 -10  10   1        1.66        2.78      8.93 o
  -9  10   1        5.69       10.35      8.11 o
  -8  10   1       10.56        7.79      7.48 o
  -7  10   1        4.75        4.29      7.14 o
  -6  10   1        2.81        1.63      6.28 o
  -5  10   1      187.72      181.35     16.21 o
  -4  10   1       15.13       10.30      9.96 o
  -3  10   1       79.91       71.95     10.72 o
  -2  10   1       36.76       46.70      9.07 o
  -1  10   1      104.48       78.48      9.27 o
   0  10   1       34.80       50.80      5.26 o
   1  10   1       56.07       58.00      5.74 o
   2  10   1        9.40       14.42      4.94 o
   3  10   1       21.30       15.27      5.47 o
   4  10   1       37.16       39.25      6.46 o
   5  10   1       54.58       39.46      8.01 o
   6  10   1        1.51        7.42      7.29 o
   7  10   1        0.00        2.00      7.49 o
   8  10   1        1.32        3.40      8.13 o
   9  10   1        1.05        4.22      8.86 o
  10  10   1        8.65       20.91      9.68 o
  11  10   1        6.27       11.62     10.60 o
  -9  11   1        2.62        7.62      8.73 o
  -8  11   1       38.51       30.52      8.33 o
  -7  11   1        1.19        3.33      7.01 o
  -6  11   1        8.44        3.09      6.30 o
  -5  11   1        7.92       15.18     12.91 o
  -4  11   1       74.72       70.40     13.47 o
  -3  11   1        3.84        6.98      9.83 o
  -2  11   1       31.64       36.02     10.00 o
  -1  11   1       46.36       58.10      9.71 o
   0  11   1        0.93        0.90      5.12 o
   1  11   1      295.62      309.90     10.07 o
   2  11   1       20.92       20.70     12.43 o
   3  11   1      131.35      138.37     13.32 o
   4  11   1       13.52       11.03      7.72 o
   5  11   1        1.91        7.19      6.75 o
   6  11   1        1.14        9.58      7.18 o
   7  11   1       57.46       47.51      8.73 o
   8  11   1        3.30        4.43      8.51 o
   9  11   1       17.54       10.81      9.35 o
  -6  12   1        7.08        5.62     13.99 o
  -5  12   1       15.54       19.65     13.61 o
  -4  12   1       21.21       27.13     12.72 o
  -3  12   1       13.14        9.91     11.85 o
  -2  12   1        3.45        1.46      9.83 o
  -1  12   1        3.67        8.14      8.98 o
   0  12   1        0.79        1.62      5.85 o
   1  12   1       13.20       21.23      7.43 o
   2  12   1        1.82        9.06     10.00 o
   3  12   1       74.72       45.83     12.22 o
   4  12   1        6.06       20.22      8.04 o
   5  12   1        3.93        5.23      8.69 o
 -19   0   2       10.08        1.16     24.19 o
 -18   0   2       17.67       32.48     23.70 o
 -17   0   2       10.96        5.45     22.25 o
 -16   0   2       37.80       28.85     22.96 o
 -15   0   2      245.27      264.71     23.48 o
 -14   0   2       29.62       52.00     20.57 o
 -13   0   2       92.84      117.03     18.46 o
 -12   0   2      106.78      134.02     12.26 o
 -11   0   2       12.48       14.98      6.96 o
 -10   0   2       95.30       59.34      5.93 o
  -9   0   2     7635.00     7971.91    114.37 o
  -8   0   2     1342.89      630.30      7.33 o
  -7   0   2      237.41      296.73     30.70 o
  -6   0   2     2481.05     2209.52     31.21 o
  -5   0   2     1323.03     1749.87     81.25 o
  -4   0   2      776.70      854.07     29.38 o
  -3   0   2     6686.63     7077.71    182.18 o
  -1   0   2    51418.43    50602.91    154.89 o
   0   0   2     5271.44     6429.70     57.25 o
   1   0   2     4874.86     5080.66     43.93 o
   2   0   2    22673.69    23219.84    673.35 o
   3   0   2     5988.79     6083.45    279.43 o
   4   0   2    14262.01    16175.27    264.04 o
   5   0   2       69.75       55.51      4.84 o
   6   0   2     2193.88     1996.63     49.04 o
   7   0   2      493.22      460.05     24.65 o
   8   0   2     3234.26     3306.43     56.47 o
   9   0   2     1421.95     1423.06     20.63 o
  10   0   2       37.73       32.43      8.44 o
  11   0   2      121.70      107.83     10.81 o
  12   0   2      285.05      294.94     30.34 o
  13   0   2      197.08      202.22     22.88 o
  14   0   2       31.12        4.90     19.41 o
  15   0   2      173.62      161.18     23.25 o
  16   0   2       12.97        1.73     22.47 o
  17   0   2       45.60       29.67     22.47 o
  18   0   2       86.15       65.34     28.94 o
 -19   1   2        3.15       16.43     16.83 o
 -18   1   2        4.00        6.30     15.04 o
 -17   1   2       48.60       63.14     16.53 o
 -16   1   2       31.66       12.20     14.70 o
 -15   1   2      168.09      202.91     16.93 o
 -14   1   2      477.60      519.56     14.92 o
 -13   1   2       10.04        6.14      6.54 o
 -12   1   2       33.24       26.45      6.94 o
 -11   1   2      105.63       92.13      6.69 o
 -10   1   2      996.26     1043.16     11.63 o
  -9   1   2       19.60        7.35      7.23 o
  -8   1   2      199.36      169.23      6.35 o
  -7   1   2      853.82      994.33     18.89 o
  -6   1   2     1627.03     1928.49     15.28 o
  -5   1   2     2844.24     2824.43     26.22 o
  -4   1   2     8364.65     9822.03    147.12 o
  -3   1   2      172.47      192.00     61.94 o
  -2   1   2     9962.46    10963.23     18.02 o
  -1   1   2     2036.12     2748.81     23.48 o
   0   1   2      829.11     1244.14     14.30 o
   1   1   2      234.64      198.36     71.29 o
   2   1   2     4196.34     4136.52    105.26 o
   3   1   2     2618.57     2850.85     40.93 o
   4   1   2      945.16     1046.02     16.47 o
   5   1   2       46.73       34.78      8.05 o
   6   1   2      209.54      179.03      6.72 o
   7   1   2      218.32      203.25      8.75 o
   8   1   2      907.77      933.36      9.55 o
   9   1   2       39.17       51.03      7.44 o
  10   1   2        2.40       38.18      7.08 o
  11   1   2      288.03      349.04     14.66 o
  12   1   2        3.24        8.36      8.38 o
  13   1   2       76.05       96.83     12.59 o
  14   1   2      160.70      167.83     14.64 o
  15   1   2       12.41        4.22     14.09 o
  16   1   2      268.75      243.32     20.27 o
  17   1   2       14.64        2.74     16.21 o
  18   1   2        2.69       16.40     18.02 o
 -19   2   2       16.55       27.18     21.62 o
 -18   2   2       29.53       19.50     15.12 o
 -17   2   2       21.79       11.21     14.97 o
 -16   2   2       67.03       58.79     16.38 o
 -15   2   2        8.30        9.54     12.44 o
 -14   2   2      489.13      486.87     17.05 o
 -13   2   2      126.84      135.88     11.64 o
 -12   2   2       40.59       45.32      7.71 o
 -11   2   2        4.22       13.75      6.16 o
 -10   2   2       41.55       31.45      5.85 o
  -9   2   2      821.01      764.63     19.36 o
  -8   2   2      291.51      254.88     10.80 o
  -7   2   2      873.45      826.02     15.26 o
  -6   2   2     2599.66     3006.29     21.11 o
  -5   2   2      825.89      933.23     16.70 o
  -4   2   2      276.76      198.18     20.56 o
  -3   2   2        0.37        1.10     20.45 o
  -2   2   2     3937.62     4461.04     73.25 o
  -1   2   2     2794.89     2823.01     72.38 o
   0   2   2     4701.91     5327.25     30.94 o
   1   2   2     2179.91     2076.43     32.58 o
   2   2   2     4560.39     5088.80     88.30 o
   3   2   2     2066.35     2061.41     34.55 o
   4   2   2      339.33      261.03     10.88 o
   5   2   2       27.44       26.80      4.08 o
   6   2   2      379.60      386.99     14.76 o
   7   2   2      436.00      407.39      6.71 o
   8   2   2      161.91      139.60      9.13 o
   9   2   2        7.91       15.18      7.08 o
  10   2   2      735.97      820.50     14.14 o
  11   2   2       53.70       41.05      7.59 o
  12   2   2       30.37       22.87      6.97 o
  13   2   2      113.83      159.46     15.18 o
  14   2   2      220.84      202.43     17.88 o
  15   2   2       95.86      143.20     21.98 o
  16   2   2       15.73        9.76     16.40 o
  17   2   2      103.08       99.90     18.81 o
  18   2   2        0.14        2.56     20.28 o
 -19   3   2        0.66        4.17     20.78 o
 -18   3   2       50.01       36.88     18.58 o
 -17   3   2       87.46       89.29     15.98 o
 -16   3   2      186.76      160.67     17.43 o
 -15   3   2       12.18        4.98     14.21 o
 -14   3   2       15.49       18.01      8.18 o
 -13   3   2       91.39      108.39      9.78 o
 -12   3   2       35.55       36.41      8.67 o
 -11   3   2       40.73       38.21      6.89 o
 -10   3   2      517.17      478.54     11.60 o
  -9   3   2       90.83      101.73      5.77 o
  -8   3   2       70.07       50.88      6.74 o
  -7   3   2      996.12     1182.27     13.77 o
  -6   3   2      443.31      329.01      6.24 o
  -5   3   2      806.50      895.46     29.11 o
  -4   3   2     1936.35     2000.88     12.38 o
  -3   3   2     4486.83     4745.79     59.42 o
  -2   3   2      581.09      443.10     28.80 o
  -1   3   2     2657.82     2289.43     69.02 o
   0   3   2       59.73       41.85      3.19 o
   1   3   2      696.70      961.78     11.73 o
   2   3   2     1239.64     1210.00     16.57 o
   3   3   2      728.61      614.97     12.17 o
   4   3   2      736.87      877.17     15.02 o
   5   3   2     1705.99     1637.46     10.65 o
   6   3   2     1413.64     1413.75     19.64 o
   7   3   2      107.51      131.25     10.02 o
   8   3   2       49.50       41.64      6.27 o
   9   3   2      227.84      260.46     10.46 o
  10   3   2       89.10      119.95      9.14 o
  11   3   2      106.16      115.77      8.55 o
  12   3   2      482.79      522.28     12.58 o
  13   3   2       36.84       45.48     12.62 o
  14   3   2       29.55       14.80     13.62 o
  15   3   2       52.71       56.29     14.46 o
  16   3   2        0.63        1.72     17.77 o
  17   3   2       76.62       72.91     22.09 o
 -18   4   2       11.84       21.10     19.80 o
 -17   4   2       33.47       44.78     19.40 o
 -16   4   2       36.14       54.79     17.69 o
 -15   4   2      169.77      147.27     18.44 o
 -14   4   2        2.82        5.65      8.64 o
 -13   4   2       38.90        2.34      8.38 o
 -12   4   2       32.25       28.54      8.12 o
 -11   4   2      741.05      785.26     14.86 o
 -10   4   2      589.96      685.12     13.57 o
  -9   4   2       73.47       83.07      6.56 o
  -8   4   2      145.40      185.62      7.62 o
  -7   4   2       27.53       29.47      3.41 o
  -6   4   2     1494.74     1286.52     12.54 o
  -5   4   2       74.15       94.15      5.09 o
  -4   4   2     2072.38     2050.81     16.07 o
  -3   4   2      674.11      629.87     13.48 o
  -2   4   2     4254.93     4427.44     51.23 o
  -1   4   2      793.33      715.91     17.53 o
   0   4   2      125.95      142.63      4.56 o
   1   4   2      692.09      634.32      5.61 o
   2   4   2      332.97      349.17      4.31 o
   3   4   2        6.16        0.34      2.61 o
   4   4   2       43.30       34.74      8.88 o
   5   4   2     3273.87     3295.68     57.42 o
   6   4   2      432.64      402.57     10.43 o
   7   4   2      746.96      818.23     18.09 o
   8   4   2      249.57      208.88      5.31 o
   9   4   2       52.14       73.71      6.26 o
  10   4   2      259.81      296.42     10.77 o
  11   4   2     1608.97     1714.52     25.65 o
  12   4   2       94.80       99.85     15.10 o
  13   4   2        3.82        4.48     10.94 o
  14   4   2      181.24      239.19     21.81 o
  15   4   2        1.67        2.69     17.55 o
  16   4   2        3.69        7.35     18.24 o
  17   4   2        4.36       10.99     20.17 o
 -18   5   2        0.83        3.02     19.37 o
 -17   5   2       14.44       13.63     17.97 o
 -16   5   2        7.24       16.81     17.06 o
 -15   5   2      172.74      163.35     19.95 o
 -14   5   2      124.21      147.23     13.57 o
 -13   5   2      176.50      185.71     13.26 o
 -12   5   2      257.24      239.31     13.47 o
 -11   5   2       96.82      119.38      8.10 o
 -10   5   2        7.54       11.64      5.61 o
  -9   5   2        3.27       27.33      5.37 o
  -8   5   2      609.84      686.49     16.55 o
  -7   5   2        4.54        2.64      3.59 o
  -6   5   2      332.40      370.58      6.61 o
  -5   5   2      147.01      117.68      5.93 o
  -4   5   2     2315.53     2388.23     25.84 o
  -3   5   2      864.00     1066.59     16.89 o
  -2   5   2      101.45       77.36     10.09 o
  -1   5   2      605.11      639.43     18.85 o
   0   5   2      104.21      108.07      2.92 o
   1   5   2      627.71      627.45      7.23 o
   2   5   2       52.48       52.34      3.63 o
   3   5   2      713.31      720.32      8.67 o
   4   5   2        0.00        0.73      3.58 o
   5   5   2        3.36       28.09      7.19 o
   6   5   2       42.62       57.44     10.37 o
   7   5   2      206.58      183.89     11.33 o
   8   5   2       64.89       58.60      6.85 o
   9   5   2      572.19      581.28     12.55 o
  10   5   2        3.73        6.48      6.96 o
  11   5   2       12.70       10.24      8.64 o
  12   5   2        2.22        3.85      9.22 o
  13   5   2        2.13        4.76     12.90 o
  14   5   2       83.07       73.42     29.28 o
  15   5   2       30.44       23.54     16.60 o
  16   5   2        2.07        9.56     18.16 o
 -17   6   2        8.06        4.77     21.79 o
 -16   6   2       20.28       12.62     16.22 o
 -15   6   2       22.20       31.21     16.15 o
 -14   6   2        3.06        2.64     10.20 o
 -13   6   2      141.62      104.55     11.46 o
 -12   6   2       27.02       34.51      9.87 o
 -11   6   2       44.92       52.24      9.15 o
 -10   6   2      102.60      121.61     10.04 o
  -9   6   2      153.91      172.73      9.47 o
  -8   6   2        4.49       57.02      9.71 o
  -7   6   2        0.64        3.57      4.33 o
  -6   6   2     1641.44     1649.49     26.56 o
  -5   6   2       19.74        7.48      2.88 o
  -4   6   2     1167.22     1227.44     18.79 o
  -3   6   2      690.43      623.86     13.82 o
  -2   6   2      759.64      798.26     18.21 o
  -1   6   2     1414.71     1406.05     37.06 o
   0   6   2       92.27       62.63      5.90 o
   1   6   2      285.02      312.81      5.20 o
   2   6   2      145.63      143.52      5.32 o
   3   6   2      347.57      386.38      6.81 o
   4   6   2        2.30        2.07      3.24 o
   5   6   2      291.62      296.04      7.79 o
   6   6   2       88.85      138.88      6.30 o
   7   6   2       54.23       56.94      5.90 o
   8   6   2      186.20      172.90      8.31 o
   9   6   2      457.97      467.51     12.70 o
  10   6   2      271.41      292.28     11.71 o
  11   6   2       39.80       42.73      9.13 o
  12   6   2       31.93       30.31     10.48 o
  13   6   2        1.15        4.14     10.27 o
  14   6   2       87.06      116.96     35.54 o
  15   6   2       23.66        1.86     22.71 o
  16   6   2        0.20        7.42     23.70 o
 -16   7   2        8.95        6.09     21.63 o
 -15   7   2        1.88        8.52     15.97 o
 -14   7   2       66.52       56.12     12.86 o
 -13   7   2       22.06       20.14     11.02 o
 -12   7   2       37.01       63.23     11.24 o
 -11   7   2      176.43      150.81     20.68 o
 -10   7   2        0.49        4.93      7.87 o
  -9   7   2        5.99       13.87      7.73 o
  -8   7   2      116.69      129.85      7.63 o
  -7   7   2       33.63       48.21      9.42 o
  -6   7   2       16.69        1.05      3.64 o
  -5   7   2       32.75       44.65      6.98 o
  -4   7   2      180.54      185.70     14.97 o
  -3   7   2      430.44      428.84     10.81 o
  -2   7   2      189.05      157.41      6.71 o
  -1   7   2      580.52      515.66     14.24 o
   0   7   2      113.80      112.72      5.21 o
   1   7   2      407.15      391.07      8.45 o
   2   7   2       22.80       23.07      3.64 o
   3   7   2      194.02      191.86      5.18 o
   4   7   2      360.02      303.32      8.28 o
   5   7   2        6.14       14.50      4.85 o
   6   7   2      121.67      118.36      6.80 o
   7   7   2        0.17        3.29      5.68 o
   8   7   2       35.87       22.39      7.72 o
   9   7   2      252.18      275.31     12.11 o
  10   7   2       69.67       66.73     15.60 o
  11   7   2      158.62      145.76     13.55 o
  12   7   2       35.81       26.49     10.66 o
  13   7   2       18.99       39.42     11.77 o
  14   7   2       24.92        6.58     20.65 o
  15   7   2        9.37       10.14     21.52 o
 -15   8   2        0.20        0.00     12.07 o
 -14   8   2        0.08        4.94     11.31 o
 -13   8   2       28.41       31.04     11.81 o
 -12   8   2        0.23        3.10      9.91 o
 -11   8   2        0.67        8.42      9.83 o
 -10   8   2       74.44       69.79     10.27 o
  -9   8   2       20.17        7.30      7.83 o
  -8   8   2      119.17      143.53      8.29 o
  -7   8   2       94.10      105.02      7.40 o
  -6   8   2        6.63        3.92      4.60 o
  -5   8   2       25.72       14.60      3.92 o
  -4   8   2      347.40      392.71     13.85 o
  -3   8   2      462.38      534.19     14.85 o
  -2   8   2       71.59       85.12      6.76 o
  -1   8   2      323.53      325.84     11.34 o
   0   8   2       31.82       29.74      4.06 o
   1   8   2      542.63      559.96      9.27 o
   2   8   2       50.22       49.87      5.44 o
   3   8   2      642.07      616.34     12.96 o
   4   8   2        2.52        2.23      4.46 o
   5   8   2        7.83        3.72      5.80 o
   6   8   2        0.01        1.11      6.20 o
   7   8   2       49.89       51.75      7.88 o
   8   8   2       28.90       35.53      8.17 o
   9   8   2       89.07       97.01      9.96 o
  10   8   2      177.30      210.58     19.35 o
  11   8   2        0.19        2.57      9.77 o
  12   8   2      110.14      121.10     13.27 o
  13   8   2        0.14        4.28     11.69 o
  14   8   2       49.70       52.65     24.51 o
 -14   9   2        1.44       15.17     11.97 o
 -13   9   2        1.11        5.85     10.37 o
 -12   9   2        0.23        2.24      9.45 o
 -11   9   2        5.64        0.94      9.13 o
 -10   9   2        0.20        6.49      9.01 o
  -9   9   2       53.83       53.11      8.25 o
  -8   9   2       96.92       91.65     10.08 o
  -7   9   2      175.88      200.88     10.13 o
  -6   9   2       87.66       81.33      6.38 o
  -5   9   2      288.82      271.78     10.51 o
  -4   9   2       61.91       50.79     10.31 o
  -3   9   2      268.68      257.75     13.34 o
  -2   9   2      287.52      295.11     12.61 o
  -1   9   2      384.02      383.23     21.53 o
   0   9   2      192.42      206.74      9.02 o
   1   9   2      536.34      491.50     10.68 o
   2   9   2       46.95       54.20      4.64 o
   3   9   2      348.88      340.16     10.39 o
   4   9   2       22.45       17.44      5.93 o
   5   9   2        0.03        2.19      6.33 o
   6   9   2       91.99      107.92      9.03 o
   7   9   2        0.00        0.58      7.23 o
   8   9   2       73.94       60.66      9.43 o
   9   9   2       24.91       20.09      9.57 o
  10   9   2        0.73        0.58      9.25 o
  11   9   2        0.09        1.66     10.14 o
  12   9   2       41.48       18.84     11.39 o
 -12  10   2        5.81        6.30     10.29 o
 -11  10   2       39.00       39.83     10.37 o
 -10  10   2        4.39        5.63      8.61 o
  -9  10   2       12.84        9.92      8.55 o
  -8  10   2      203.86      234.17     11.03 o
  -7  10   2        7.12       15.67      7.04 o
  -6  10   2       22.85       23.90      6.15 o
  -5  10   2       21.20       16.46     11.06 o
  -4  10   2      230.71      193.06     13.88 o
  -3  10   2       52.85       37.61     10.09 o
  -2  10   2      498.61      476.70     17.04 o
  -1  10   2       22.27       35.05      8.25 o
   0  10   2      101.12       93.24      6.13 o
   1  10   2       74.69       68.12      5.47 o
   2  10   2       45.69       37.84      6.44 o
   3  10   2      262.09      320.07      9.78 o
   4  10   2       15.00       19.34      6.35 o
   5  10   2       17.30       26.70      6.98 o
   6  10   2       42.72       31.99      7.66 o
   7  10   2        0.02        2.50      7.84 o
   8  10   2       23.45       29.86     10.18 o
   9  10   2       45.78       43.26      9.81 o
  10  10   2        5.02        5.10      9.41 o
 -10  11   2        3.64       11.19      9.40 o
  -9  11   2        0.54        2.53      8.30 o
  -8  11   2        0.32        6.43      7.56 o
  -7  11   2       16.46       23.82      9.43 o
  -6  11   2        0.02        0.00     13.19 o
  -5  11   2        0.07        0.58     10.35 o
  -4  11   2        1.77        0.25     10.03 o
  -3  11   2        3.43        4.54      9.44 o
  -2  11   2       19.74       13.37      8.99 o
  -1  11   2        4.53        7.44      8.27 o
   0  11   2        0.86        1.50      4.80 o
   1  11   2        0.10        2.24      5.04 o
   2  11   2       21.27       20.33      5.75 o
   3  11   2        1.30        3.82      5.90 o
   4  11   2      132.04      152.00     18.10 o
   5  11   2        8.42       12.21      7.06 o
   6  11   2       42.41       38.11      8.45 o
   7  11   2        0.24        0.22      8.09 o
   8  11   2       11.76        7.07      8.87 o
  -6  12   2       24.35       16.50     14.44 o
  -5  12   2        0.40        2.43     13.47 o
  -4  12   2       21.31       19.33     13.00 o
  -3  12   2        1.63        1.73     10.68 o
  -2  12   2       69.72       86.93     16.18 o
  -1  12   2        0.35        0.00      7.44 o
   0  12   2       75.10       75.26      6.89 o
   1  12   2       22.70       31.30      5.69 o
   2  12   2        8.40        8.30      6.64 o
   3  12   2       27.68       38.43     10.15 o
   4  12   2       14.85       13.68      8.40 o
   5  12   2       28.60       32.01      9.86 o
 -20   1   3        0.61       13.02     18.24 o
 -19   1   3        0.76        2.71     16.72 o
 -18   1   3       44.59       41.41     16.62 o
 -17   1   3       31.09       36.74     15.36 o
 -16   1   3        9.88        8.74     13.31 o
 -15   1   3      434.23      417.85     19.90 o
 -14   1   3       31.79       30.66     10.11 o
 -13   1   3      275.35      240.81      9.34 o
 -12   1   3      889.71      819.35     14.61 o
 -11   1   3      320.13      312.77      9.34 o
 -10   1   3      629.43      658.74     11.45 o
  -9   1   3      204.07      195.13      7.63 o
  -8   1   3     3189.27     3115.21     51.92 o
  -7   1   3       15.07       25.26      7.95 o
  -6   1   3      468.00      495.74      7.88 o
  -5   1   3    13204.72    14114.86    144.15 o
  -4   1   3       90.83       63.64      6.02 o
  -3   1   3     1731.24     1998.00     81.44 o
  -2   1   3     1320.58     1570.79     22.52 o
  -1   1   3    15969.47    15471.55    235.14 o
   0   1   3    22090.73    24064.04    148.75 o
   1   1   3       33.12       59.36     20.25 o
   2   1   3     1579.00     1365.99     29.41 o
   3   1   3     2690.35     2549.59     22.76 o
   4   1   3    10807.26    11023.50    143.45 o
   5   1   3      162.58      164.20      9.10 o
   6   1   3      477.30      454.94     11.67 o
   7   1   3       23.01        9.82      5.52 o
   8   1   3      985.34      957.19     22.34 o
   9   1   3      470.13      434.55     15.80 o
  10   1   3      433.04      448.66     14.60 o
  11   1   3        2.14        2.63      6.76 o
  12   1   3      121.94       70.79     10.70 o
  13   1   3      644.57      573.84     21.87 o
  14   1   3       29.43       46.44     14.85 o
  15   1   3      282.21      264.51     36.87 o
  16   1   3        0.88        6.81     16.28 o
  17   1   3       15.39        9.69     16.40 o
  18   1   3       19.16       19.93     17.93 o
 -19   2   3        0.64       16.01     17.10 o
 -18   2   3       14.57       31.26     16.04 o
 -17   2   3       69.09       68.12     16.00 o
 -16   2   3        0.29        6.33     13.96 o
 -15   2   3        1.98        7.27     12.36 o
 -14   2   3       13.58        6.31     11.68 o
 -13   2   3      973.43      981.34     20.72 o
 -12   2   3       40.36       45.71      7.18 o
 -11   2   3      803.51      703.40     12.87 o
 -10   2   3      437.48      454.19      9.37 o
  -9   2   3      161.82      125.39     10.27 o
  -8   2   3     1267.82     1163.56     15.63 o
  -7   2   3     2019.65     2315.87     33.49 o
  -6   2   3     1510.04     1474.21     25.81 o
  -5   2   3     3057.39     3066.44     47.56 o
  -4   2   3      154.63      125.24     10.94 o
  -3   2   3    32647.48    33862.21    413.19 o
  -2   2   3     3971.82     4079.54     48.89 o
  -1   2   3       56.93      141.96     12.02 o
   0   2   3      164.17      225.89     29.74 o
   1   2   3    36688.84    38749.52    282.64 o
   2   2   3     3860.41     4829.58     67.37 o
   3   2   3     1775.20     1755.34     32.12 o
   4   2   3      130.09      112.43     13.44 o
   5   2   3      522.51      460.11     16.36 o
   6   2   3       49.03       82.94     12.52 o
   7   2   3        9.02        2.83      6.25 o
   8   2   3       12.68       14.81      6.85 o
   9   2   3      389.66      364.89     14.29 o
  10   2   3      444.20      403.59     15.99 o
  11   2   3      264.87      270.62     12.41 o
  12   2   3      109.16      107.21     10.27 o
  13   2   3      148.66      174.36     15.21 o
  14   2   3      341.24      321.28     21.84 o
  15   2   3        9.32        5.07     14.99 o
  16   2   3       28.85       26.33     15.50 o
  17   2   3        4.13       12.90     16.72 o
 -19   3   3        1.22       13.55     20.79 o
 -18   3   3       14.88       24.33     19.24 o
 -17   3   3       20.65       15.89     15.01 o
 -16   3   3      288.06      221.14     16.09 o
 -15   3   3        0.09        2.34     12.83 o
 -14   3   3      238.36      246.38     12.28 o
 -13   3   3      335.09      285.51     11.63 o
 -12   3   3      670.15      680.37     14.65 o
 -11   3   3      731.58      715.40     14.39 o
 -10   3   3      349.37      366.26     10.87 o
  -9   3   3       11.96       13.59      4.84 o
  -8   3   3      106.23       89.84      5.34 o
  -7   3   3     2380.92     2612.53     35.47 o
  -6   3   3      189.38      108.28      5.12 o
  -5   3   3     2234.99     2513.71     30.34 o
  -4   3   3       13.66        7.33      3.55 o
  -3   3   3     6300.67     5984.22     49.45 o
  -2   3   3      157.88      102.61      7.34 o
  -1   3   3      220.03      173.04      4.71 o
   0   3   3     2924.00     3328.49     14.96 o
   1   3   3      589.60      449.07      7.22 o
   2   3   3     1762.24     1940.20     13.44 o
   3   3   3       20.63       15.53      4.52 o
   4   3   3       75.03      288.86     10.81 o
   5   3   3       53.64       39.66      5.33 o
   6   3   3     1091.54     1191.89     16.97 o
   7   3   3      478.65      508.78     13.82 o
   8   3   3      250.30      306.79      9.28 o
   9   3   3       72.45        4.59      6.94 o
  10   3   3      605.11      439.98     14.44 o
  11   3   3      476.27      548.45     16.71 o
  12   3   3      966.89      867.79     24.52 o
  13   3   3      228.93      272.62     17.19 o
  14   3   3       40.36       26.30     14.80 o
  15   3   3      112.06       73.26     15.84 o
  16   3   3        0.24        5.43     18.98 o
  17   3   3       24.08       27.25     20.51 o
 -19   4   3        3.65        9.84     19.98 o
 -18   4   3       23.30       23.29     19.60 o
 -17   4   3       23.63       11.86     17.44 o
 -16   4   3      253.08      305.08     32.99 o
 -15   4   3        2.29       10.77     15.42 o
 -14   4   3      115.55       99.88     11.09 o
 -13   4   3       70.99       41.35      9.18 o
 -12   4   3      463.73      502.03     12.48 o
 -11   4   3      462.69      537.16     12.86 o
 -10   4   3      331.06      332.75     11.11 o
  -9   4   3      172.22      191.31      6.74 o
  -8   4   3       98.03      111.32      5.89 o
  -7   4   3       25.81       19.93      3.62 o
  -6   4   3      262.69      343.92      9.85 o
  -5   4   3     1488.37     1443.74     31.11 o
  -4   4   3       17.04       16.80      3.00 o
  -3   4   3      129.99      184.90      5.44 o
  -2   4   3     1074.06     1172.87     11.47 o
  -1   4   3       68.81       74.28      2.66 o
   0   4   3       16.88       26.57      2.45 o
   1   4   3      601.19      657.23      5.78 o
   2   4   3        3.36        7.54      2.55 o
   3   4   3     1471.72     1602.11     14.88 o
   4   4   3        7.86       16.94      4.01 o
   5   4   3      255.44      272.88      7.44 o
   6   4   3      123.91       91.50      5.70 o
   7   4   3      363.61      392.39     10.84 o
   8   4   3      126.58      157.33      6.46 o
   9   4   3       38.12       42.32      6.42 o
  10   4   3       81.09      113.10      7.07 o
  11   4   3      563.25      571.71     12.32 o
  12   4   3        1.99        4.15      5.63 o
  13   4   3      158.81      178.42     17.44 o
  14   4   3      158.07      164.07     22.63 o
  15   4   3        0.94        3.58     17.20 o
  16   4   3        7.21       42.39     19.11 o
  17   4   3        9.71       11.14     20.24 o
 -18   5   3        0.52       17.17     19.17 o
 -17   5   3       47.53       34.19     18.71 o
 -16   5   3        6.65       11.08     15.92 o
 -15   5   3       50.91       89.81     22.67 o
 -14   5   3      631.80      673.07     16.69 o
 -13   5   3       24.03       32.64     10.99 o
 -12   5   3        1.86        1.03      7.70 o
 -11   5   3       76.91       83.48      8.54 o
 -10   5   3      426.18      427.44     13.93 o
  -9   5   3       17.44       21.99      4.51 o
  -8   5   3      102.96       82.64     14.73 o
  -7   5   3      254.47      209.96     10.21 o
  -6   5   3       69.61       74.39      8.60 o
  -5   5   3      130.56      156.20      6.13 o
  -4   5   3       21.34       13.52      4.16 o
  -3   5   3      160.56      135.07      6.10 o
  -2   5   3       13.59       11.50      4.74 o
  -1   5   3      553.63      611.54     11.46 o
   0   5   3        0.06        1.70      2.47 o
   1   5   3     5447.74     5195.65     69.23 o
   2   5   3     4379.31     4177.38     50.66 o
   3   5   3        3.74       14.07      3.54 o
   4   5   3       39.15      119.40     10.71 o
   5   5   3      889.84      759.40      9.17 o
   6   5   3     2783.29     2929.78     39.35 o
   7   5   3      223.75      258.76      8.30 o
   8   5   3       17.31       17.46      5.71 o
   9   5   3       30.99       41.58      6.34 o
  10   5   3     1471.45     1504.44     25.18 o
  11   5   3      276.88      324.69     15.42 o
  12   5   3        4.63       19.00      9.63 o
  13   5   3        8.32       17.32     13.56 o
  14   5   3        1.72        1.28     16.77 o
  15   5   3        3.30        5.00     16.77 o
  16   5   3        1.43        0.19     17.42 o
 -17   6   3       13.58        7.14     22.84 o
 -16   6   3        5.96        7.11     16.10 o
 -15   6   3       32.68       26.31     12.80 o
 -14   6   3        2.73       10.18      9.58 o
 -13   6   3       50.40       55.77     18.18 o
 -12   6   3      298.20      262.04     13.57 o
 -11   6   3       46.43       26.94      7.67 o
 -10   6   3      511.69      496.52     13.11 o
  -9   6   3        0.57        3.20      5.86 o
  -8   6   3       72.96       83.72      5.16 o
  -7   6   3      836.38      798.15     14.94 o
  -6   6   3      392.85      374.20     10.82 o
  -5   6   3      325.74      294.38      8.45 o
  -4   6   3      165.85      135.78      4.69 o
  -3   6   3       84.59       86.69      8.96 o
  -2   6   3        0.83       41.21      6.80 o
  -1   6   3      844.82      839.24     13.92 o
   0   6   3      161.21      166.68      3.62 o
   1   6   3       25.44       29.92      3.77 o
   2   6   3     1450.53     1601.12     24.23 o
   3   6   3        9.23       17.48      5.50 o
   4   6   3      518.00      510.26     12.09 o
   5   6   3       59.46       65.98      4.94 o
   6   6   3      130.16      136.08      8.34 o
   7   6   3        2.49       14.04      6.47 o
   8   6   3      955.62      916.74     16.46 o
   9   6   3       50.53       50.62      6.80 o
  10   6   3       25.86       20.85      6.70 o
  11   6   3       51.14       36.07     10.49 o
  12   6   3       62.64       81.20     11.70 o
  13   6   3       20.49       22.99     12.90 o
  14   6   3       29.86       25.29     22.30 o
  15   6   3       10.65        6.68     21.79 o
 -16   7   3       14.39       20.52     21.79 o
 -15   7   3       42.18       32.66     12.76 o
 -14   7   3       29.31       30.34     12.52 o
 -13   7   3       25.81       13.31     10.88 o
 -12   7   3      651.86      749.04     19.73 o
 -11   7   3       55.93       36.58      9.35 o
 -10   7   3      563.03      541.05     24.11 o
  -9   7   3        6.06        4.11      7.23 o
  -8   7   3      889.57      884.37     14.91 o
  -7   7   3       14.33       11.24      4.35 o
  -6   7   3        3.15        1.75      3.49 o
  -5   7   3        5.56        8.45      3.24 o
  -4   7   3      125.35      111.24      6.95 o
  -3   7   3      536.47      487.98     17.72 o
  -2   7   3       49.11       40.68      6.75 o
  -1   7   3      908.80      875.43     12.37 o
   0   7   3       29.17       30.88      3.20 o
   1   7   3        5.31        8.96      3.20 o
   2   7   3       55.58       24.38      4.48 o
   3   7   3       87.49      102.38      6.38 o
   4   7   3      606.10      611.39     11.43 o
   5   7   3       20.69       31.93      4.46 o
   6   7   3      645.40      728.36     17.57 o
   7   7   3        9.17       15.53      7.30 o
   8   7   3       13.10       10.56      7.31 o
   9   7   3       80.69       55.72      8.16 o
  10   7   3       21.96       29.99     10.12 o
  11   7   3        1.70        0.00     10.18 o
  12   7   3       47.95       75.38     14.01 o
  13   7   3        7.48        1.18     15.36 o
  14   7   3        0.07        9.20     19.84 o
 -15   8   3        7.18        1.57     11.95 o
 -14   8   3        0.17        7.68     11.42 o
 -13   8   3        0.40        7.14     10.53 o
 -12   8   3        8.80        4.68      9.90 o
 -11   8   3       15.77       23.94     10.03 o
 -10   8   3      104.76      118.46      9.72 o
  -9   8   3      933.06      848.76     21.41 o
  -8   8   3        2.15        4.97      6.73 o
  -7   8   3      177.33      172.81     12.14 o
  -6   8   3       22.37       22.40      4.87 o
  -5   8   3       43.58       31.43      4.98 o
  -4   8   3      383.49      379.13     15.87 o
  -3   8   3      296.92      325.83     12.15 o
  -2   8   3      293.22      284.96     10.25 o
  -1   8   3        3.03        0.77      3.78 o
   0   8   3        5.89       12.34      3.78 o
   1   8   3       53.38       43.08      4.42 o
   2   8   3      253.54      259.62      6.67 o
   3   8   3       36.21       41.17      5.29 o
   4   8   3       29.74       29.56      7.12 o
   5   8   3       69.06       69.23     11.03 o
   6   8   3        2.13        7.75      6.70 o
   7   8   3        2.01        8.24      7.08 o
   8   8   3        9.66       10.98      7.48 o
   9   8   3       22.90       29.62     10.17 o
  10   8   3       21.72        6.11      9.99 o
  11   8   3        0.03        6.19     10.62 o
  12   8   3        0.12        2.99     11.39 o
  13   8   3       31.72       38.89     17.12 o
 -14   9   3        0.14        3.51     10.94 o
 -13   9   3        6.55        6.51     10.82 o
 -12   9   3       21.71       17.05     10.32 o
 -11   9   3        0.05        1.67      8.40 o
 -10   9   3        1.79        6.36      7.95 o
  -9   9   3       22.42       23.26      7.94 o
  -8   9   3      227.32      232.27     16.29 o
  -7   9   3      134.33      131.54      8.25 o
  -6   9   3      575.22      578.98     13.78 o
  -5   9   3       12.61       12.65     13.20 o
  -4   9   3        1.53        6.22      9.35 o
  -3   9   3        0.02        1.19      8.26 o
  -2   9   3      285.79      286.70     14.64 o
  -1   9   3       25.32       33.39      4.94 o
   0   9   3        0.02        0.98      3.80 o
   1   9   3       27.93       24.08      5.25 o
   2   9   3        6.78       17.89      5.78 o
   3   9   3      224.58      208.16      8.12 o
   4   9   3      133.73      169.28      8.08 o
   5   9   3       12.99       16.16      6.62 o
   6   9   3      147.12      143.80      9.13 o
   7   9   3       38.48       35.75      8.23 o
   8   9   3      258.17      239.63     13.74 o
   9   9   3        1.62        1.16      8.97 o
  10   9   3        3.11        0.24      9.60 o
  11   9   3        2.10       13.26     10.78 o
  12   9   3        1.00        8.16     11.35 o
 -12  10   3        4.12        4.37     10.24 o
 -11  10   3        7.07        4.01      9.26 o
 -10  10   3       15.31        8.15      9.21 o
  -9  10   3       14.43       35.59      8.13 o
  -8  10   3       12.88       12.32      6.94 o
  -7  10   3      218.94      171.33      9.46 o
  -6  10   3       44.80       63.48     12.59 o
  -5  10   3      103.95      101.17     12.87 o
  -4  10   3       82.35       81.80     16.69 o
  -3  10   3       39.65       55.51     10.76 o
  -2  10   3        5.83        4.09      8.70 o
  -1  10   3       32.66       20.26      5.64 o
   0  10   3      101.03      120.52      5.91 o
   1  10   3       15.92       14.08      5.75 o
   2  10   3        9.82       11.59      5.75 o
   3  10   3       36.36       54.81      6.67 o
   4  10   3        0.03        2.19      6.55 o
   5  10   3        4.61        8.79      6.85 o
   6  10   3       29.53       30.59     11.21 o
   7  10   3       30.79       32.26      9.10 o
   8  10   3       52.82       54.81      9.67 o
   9  10   3        0.25        9.88      9.67 o
  10  10   3        4.21        7.25     10.30 o
 -10  11   3       18.61       14.48      9.53 o
  -9  11   3       19.17       21.36      8.51 o
  -8  11   3       10.23       21.10      8.18 o
  -7  11   3        1.94        2.51      6.35 o
  -6  11   3        9.11       12.35     11.87 o
  -5  11   3       70.14       63.99     12.40 o
  -4  11   3        0.09        0.00      9.78 o
  -3  11   3        5.32        5.91      9.86 o
  -2  11   3       11.38       13.92      8.98 o
  -1  11   3        0.89        0.58      6.91 o
   0  11   3       38.56       62.93      5.85 o
   1  11   3       34.93       25.78      5.64 o
   2  11   3       32.57       14.00      6.51 o
   3  11   3       38.76       30.37      6.99 o
   4  11   3      101.54      111.54      8.53 o
   5  11   3      103.66       91.40      8.44 o
   6  11   3        1.63        1.01      7.94 o
   7  11   3        1.82        0.89      8.71 o
   8  11   3       10.96       21.62      9.93 o
  -6  12   3        2.94       12.96     14.30 o
  -5  12   3        7.44       19.31     11.60 o
  -4  12   3       32.87       37.99     12.05 o
  -3  12   3        0.69        4.22      9.83 o
  -2  12   3        2.67        3.64      7.93 o
  -1  12   3       10.31       21.46      8.05 o
   0  12   3        9.22        8.33      5.45 o
   1  12   3       12.81       12.60      5.62 o
   2  12   3        2.92        2.35      5.85 o
   3  12   3       38.96       42.72     10.10 o
   4  12   3        3.11       11.61      7.52 o
 -20   0   4        0.72        0.91     25.66 o
 -19   0   4       17.02       22.14     22.68 o
 -18   0   4       70.79       53.95     25.14 o
 -17   0   4       28.74       48.55     23.29 o
 -16   0   4       80.62      100.23     25.72 o
 -15   0   4      780.80      781.87     34.44 o
 -14   0   4       62.45       58.97     12.97 o
 -13   0   4      321.93      332.05     21.35 o
 -12   0   4     3432.65     3609.25     65.95 o
 -11   0   4      217.62      205.14      6.42 o
 -10   0   4      194.83      163.98     10.02 o
  -9   0   4      460.94      547.29     21.07 o
  -8   0   4      353.86      235.32     22.11 o
  -7   0   4      325.04      339.44     15.17 o
  -6   0   4      737.27     1063.11     13.19 o
  -5   0   4    18103.34    17959.67    316.60 o
  -4   0   4    12938.98    13488.37    238.02 o
  -3   0   4     9171.40    10856.96    251.26 o
  -2   0   4      636.13      494.06     14.42 o
  -1   0   4    19499.95    18669.36    155.97 o
   0   0   4     3810.54     4901.86     49.27 o
   1   0   4     6493.34     6678.48     41.75 o
   2   0   4     1970.57     2133.80     48.91 o
   3   0   4     6999.83     7035.74     71.22 o
   4   0   4      249.75      193.73     14.13 o
   5   0   4      307.71      252.96     15.07 o
   6   0   4     1215.30     1143.68     18.12 o
   7   0   4     1251.68     1258.16     46.20 o
   8   0   4      110.87      149.47     23.66 o
   9   0   4      384.43      447.90     91.32 o
  10   0   4      773.70      708.98     31.81 o
  11   0   4      365.85      410.56     20.61 o
  12   0   4      491.13      414.83     30.44 o
  13   0   4       29.54       23.12     20.03 o
  14   0   4      462.29      351.39     30.44 o
  15   0   4      123.41      185.35     27.37 o
  16   0   4        6.36       13.92     22.47 o
  17   0   4        0.67        0.58     24.51 o
 -20   1   4       37.41       81.63     19.48 o
 -19   1   4       31.17       36.26     17.16 o
 -18   1   4        8.84       13.88     15.99 o
 -17   1   4       36.69       33.56     15.01 o
 -16   1   4       41.32       48.03     14.57 o
 -15   1   4       83.87      100.74     15.10 o
 -14   1   4     1412.83     1332.26     38.79 o
 -13   1   4      150.03      165.01      9.72 o
 -12   1   4      480.01      493.35     13.91 o
 -11   1   4      827.58      853.61     18.60 o
 -10   1   4      357.77      344.21     13.59 o
  -9   1   4       17.54       12.14      4.51 o
  -8   1   4     3129.06     3187.17     29.84 o
  -7   1   4      107.19      135.91      6.23 o
  -6   1   4      982.43     1173.94     16.03 o
  -5   1   4     1857.38     1742.44     16.17 o
  -4   1   4     9577.44     9871.56     59.03 o
  -3   1   4      328.62      462.39     68.66 o
  -2   1   4     4918.81     5780.42     21.30 o
  -1   1   4       67.87      217.29      9.77 o
   0   1   4     4712.07     5172.90    132.31 o
   1   1   4     5410.47     5957.18     34.51 o
   2   1   4     7549.33     7563.19     92.96 o
   3   1   4       77.98       56.19      8.65 o
   4   1   4      115.29      183.38      8.40 o
   5   1   4       69.60       76.39      4.47 o
   6   1   4      116.44      138.69      8.06 o
   7   1   4      802.78      793.39     20.82 o
   8   1   4      593.91      632.04     16.60 o
   9   1   4      106.41      128.02      9.69 o
  10   1   4      245.18      239.42     15.16 o
  11   1   4        0.36        2.88      9.17 o
  12   1   4        0.55        4.06     12.62 o
  13   1   4      271.11      212.48     19.36 o
  14   1   4        0.00        0.98     14.57 o
  15   1   4       46.68       33.25     16.19 o
  16   1   4        0.31        3.40     15.90 o
  17   1   4        5.51       30.61     17.53 o
 -20   2   4        6.61       10.04     21.86 o
 -19   2   4       10.67        2.62     16.46 o
 -18   2   4        1.95       21.39     15.30 o
 -17   2   4        1.91        6.45     14.80 o
 -16   2   4       10.07        4.03     13.19 o
 -15   2   4        0.11        1.93     11.96 o
 -14   2   4      467.09      455.14     17.24 o
 -13   2   4       21.09       29.55      7.27 o
 -12   2   4        9.32       16.51      6.91 o
 -11   2   4       27.89       19.41      6.56 o
 -10   2   4       49.82       36.62      5.42 o
  -9   2   4     1337.65     1536.05     16.90 o
  -8   2   4     3301.23     3495.84     34.95 o
  -7   2   4     1227.31     1478.49     14.18 o
  -6   2   4    11028.96    11662.23    109.89 o
  -5   2   4     1975.64     1731.69     10.90 o
  -4   2   4     1622.14     1596.55     71.04 o
  -3   2   4       84.74      140.36     13.65 o
  -2   2   4     4015.00     4110.01     92.73 o
  -1   2   4     1469.48     1234.84     86.66 o
   0   2   4    37648.44    38230.46    579.14 o
   1   2   4    16620.60    17060.04    157.74 o
   2   2   4     8679.29     9175.36    120.37 o
   3   2   4     4493.53     4335.19     60.87 o
   4   2   4     4495.47     4436.03     67.47 o
   5   2   4      365.31      352.60      9.23 o
   6   2   4      375.63      342.16     12.47 o
   7   2   4      506.39      495.13     13.80 o
   8   2   4      460.10      483.75     13.95 o
   9   2   4      574.41      555.70     14.86 o
  10   2   4        8.80        5.19      8.48 o
  11   2   4       33.54       28.10     10.57 o
  12   2   4       62.48        7.23     12.56 o
  13   2   4      150.34      183.62     16.74 o
  14   2   4        5.34        6.73     14.21 o
  15   2   4       37.96       27.11     15.27 o
  16   2   4       46.61       73.88     17.35 o
  17   2   4        2.17        4.21     16.67 o
 -19   3   4        6.99       14.27     19.71 o
 -18   3   4       21.07       20.79     18.84 o
 -17   3   4       74.40       39.53     17.83 o
 -16   3   4      176.79      167.00     15.21 o
 -15   3   4        9.68        6.47     12.44 o
 -14   3   4      295.60      319.29     12.42 o
 -13   3   4      311.59      340.62     14.22 o
 -12   3   4      123.34      120.62      9.63 o
 -11   3   4      229.80      208.37      9.08 o
 -10   3   4       11.85        8.30      5.65 o
  -9   3   4     1405.33     1533.52     23.10 o
  -8   3   4     1307.79     1352.45     18.80 o
  -7   3   4     4085.08     4540.18     39.66 o
  -6   3   4      777.47      894.00     30.03 o
  -5   3   4      914.91     1183.03     29.22 o
  -4   3   4     2197.78     2357.35     33.43 o
  -3   3   4     3906.64     4257.32     84.30 o
  -2   3   4      192.94      222.02     20.44 o
  -1   3   4        7.60       15.46      3.39 o
   0   3   4      805.67      919.43     12.64 o
   1   3   4      916.18      980.45     10.02 o
   2   3   4      269.86      312.91      9.25 o
   3   3   4        5.05       12.09      4.22 o
   4   3   4      183.27      121.72     10.73 o
   5   3   4      254.93      193.17     15.24 o
   6   3   4      230.16      263.07     13.35 o
   7   3   4      489.92      440.59     12.84 o
   8   3   4       57.31       66.66      7.21 o
   9   3   4      719.70      726.05     17.48 o
  10   3   4      259.29      241.60     12.29 o
  11   3   4      149.00      157.14     12.48 o
  12   3   4      149.36      137.99     15.27 o
  13   3   4       10.23       11.64     13.28 o
  14   3   4       17.61       26.37     15.93 o
  15   3   4        3.00       22.81     15.39 o
  16   3   4       21.19        9.23     20.24 o
  17   3   4        0.06        0.58     19.65 o
 -19   4   4       22.34       65.83     21.54 o
 -18   4   4       29.08       34.63     19.32 o
 -17   4   4       98.25       75.46     18.88 o
 -16   4   4       26.19       25.25     16.76 o
 -15   4   4        7.23       11.59     15.17 o
 -14   4   4      287.04      292.55     13.81 o
 -13   4   4       14.69       10.87      7.42 o
 -12   4   4      223.93      206.49     11.00 o
 -11   4   4        0.07        2.36      6.36 o
 -10   4   4      255.62      254.74      7.64 o
  -9   4   4       14.28        5.86      5.18 o
  -8   4   4      193.95      172.46      8.83 o
  -7   4   4      300.50      300.86      9.24 o
  -6   4   4      527.43      594.28      8.53 o
  -5   4   4     4084.73     4832.81     75.51 o
  -4   4   4      765.38      615.48     11.31 o
  -3   4   4     8431.96     8243.53     63.39 o
  -2   4   4      482.94      382.88      6.17 o
  -1   4   4     2147.68     2162.91     23.99 o
   0   4   4     1085.40     1202.08     14.89 o
   1   4   4     5006.72     4854.93     56.59 o
   2   4   4     2190.68     2037.59     36.13 o
   3   4   4      137.04      154.82     12.97 o
   4   4   4        8.07        3.02      5.81 o
   5   4   4       13.69       15.22      4.79 o
   6   4   4      383.84      318.90      6.43 o
   7   4   4        8.60       43.35      5.56 o
   8   4   4      189.68      179.10     10.07 o
   9   4   4        0.23        3.62      7.32 o
  10   4   4        9.99        5.39      7.51 o
  11   4   4       89.78       90.35     10.70 o
  12   4   4      221.70      222.05     15.14 o
  13   4   4      104.84      119.34     19.12 o
  14   4   4      178.37      182.32     19.25 o
  15   4   4        0.24        6.63     17.27 o
  16   4   4        2.80        1.35     18.12 o
 -18   5   4        2.16        3.67     18.58 o
 -17   5   4       46.16       25.03     17.75 o
 -16   5   4        1.86        6.22     16.52 o
 -15   5   4       18.13       27.02     11.37 o
 -14   5   4       61.97       43.88      9.34 o
 -13   5   4        0.26        4.71      8.03 o
 -12   5   4       43.83       34.52      7.56 o
 -11   5   4       26.51       33.10      6.41 o
 -10   5   4      322.03      326.06      9.25 o
  -9   5   4       87.34      118.63      6.73 o
  -8   5   4      128.35      143.48      7.02 o
  -7   5   4       85.44       68.18      4.38 o
  -6   5   4      304.87      339.17     10.76 o
  -5   5   4        0.07        2.13      2.85 o
  -4   5   4      368.34      433.34      8.88 o
  -3   5   4     1941.07     2221.97     21.79 o
  -2   5   4       21.04       40.59      5.35 o
  -1   5   4      259.00      272.18      6.43 o
   0   5   4        8.87        3.16      2.79 o
   1   5   4     2136.52     2127.00     23.28 o
   2   5   4       11.79       21.14      4.36 o
   3   5   4        8.41        5.95      3.09 o
   4   5   4      718.59      596.66      9.13 o
   5   5   4     1241.66     1234.90     26.05 o
   6   5   4       42.15       46.29      6.42 o
   7   5   4       91.82      105.30      6.71 o
   8   5   4       23.21       17.18      6.07 o
   9   5   4        3.78       14.02      6.17 o
  10   5   4       49.93       70.58      6.92 o
  11   5   4      102.34      118.79      9.65 o
  12   5   4        8.97       11.69     12.83 o
  13   5   4       27.23       51.83     24.02 o
  14   5   4       25.14       26.65     16.97 o
  15   5   4        0.03        1.15     18.36 o
  16   5   4       39.58       23.27     20.44 o
 -18   6   4       10.31        9.35     24.43 o
 -17   6   4       32.48       22.25     23.12 o
 -16   6   4        0.53       13.98     16.33 o
 -15   6   4      126.81      116.73     12.42 o
 -14   6   4       16.40        6.92      9.15 o
 -13   6   4      363.63      352.45     17.88 o
 -12   6   4       44.06       21.33      8.79 o
 -11   6   4       23.49       32.33      9.13 o
 -10   6   4        5.98        6.75      7.43 o
  -9   6   4       94.05       86.54     11.72 o
  -8   6   4      316.64      259.05      9.31 o
  -7   6   4      688.82      683.22     12.73 o
  -6   6   4       69.80       52.32      5.82 o
  -5   6   4        4.61        2.01      2.66 o
  -4   6   4      294.00      289.92      6.22 o
  -3   6   4       68.66       66.79      6.41 o
  -2   6   4      204.63      230.13      3.82 o
  -1   6   4      143.11      123.31      5.73 o
   0   6   4       47.40       56.44      4.06 o
   1   6   4     1354.70     1383.86     19.56 o
   2   6   4     1912.51     1780.81     24.32 o
   3   6   4      109.34       98.77      4.73 o
   4   6   4      116.95      109.44      6.50 o
   5   6   4     1060.76     1052.85     15.99 o
   6   6   4      579.27      569.30     14.09 o
   7   6   4       42.26       24.30      6.40 o
   8   6   4       79.90       75.93      7.39 o
   9   6   4      431.75      413.48     13.32 o
  10   6   4        2.47        6.52      6.79 o
  11   6   4      170.91      202.45     13.27 o
  12   6   4       30.99       39.43     11.42 o
  13   6   4      129.20      166.74     23.41 o
  14   6   4       42.22       23.25     22.61 o
  15   6   4       16.69       24.61     23.88 o
 -17   7   4        9.30       28.41     22.61 o
 -16   7   4        4.11        6.01     19.15 o
 -15   7   4       19.35        6.44     11.55 o
 -14   7   4       31.34       26.22     11.06 o
 -13   7   4        0.15        5.09      9.32 o
 -12   7   4       68.87       56.58     10.84 o
 -11   7   4      491.20      376.94     22.99 o
 -10   7   4       98.89       83.14      9.67 o
  -9   7   4        9.43       22.21      5.76 o
  -8   7   4        7.08       21.30      5.65 o
  -7   7   4       22.13       23.56      4.74 o
  -6   7   4      368.08      334.16     10.54 o
  -5   7   4      871.12      839.33     12.19 o
  -4   7   4       27.22       41.36      4.35 o
  -3   7   4        0.84        0.45      4.50 o
  -2   7   4       11.61        9.74      3.52 o
  -1   7   4      117.74      115.32      8.95 o
   0   7   4       73.90       86.35      3.79 o
   1   7   4       33.52       33.06      4.35 o
   2   7   4       22.74       20.11      4.11 o
   3   7   4       21.47       15.21      4.41 o
   4   7   4        0.83        2.68      4.82 o
   5   7   4       75.01       73.62      5.77 o
   6   7   4       98.34       87.43      7.99 o
   7   7   4        0.27        2.93      6.75 o
   8   7   4       95.73      103.36      9.19 o
   9   7   4        3.24        9.40      7.63 o
  10   7   4        3.62        4.92      9.62 o
  11   7   4       12.83       56.72     13.93 o
  12   7   4        1.22        3.32     11.67 o
  13   7   4       31.37       14.79     16.29 o
  14   7   4        4.08       25.52     23.20 o
 -15   8   4        2.90        3.62     11.99 o
 -14   8   4       12.96       19.00     10.69 o
 -13   8   4       30.91       32.71     10.48 o
 -12   8   4      181.66      211.69     17.70 o
 -11   8   4       15.41       18.03      9.06 o
 -10   8   4      176.11      158.19     11.00 o
  -9   8   4      608.56      476.83     14.57 o
  -8   8   4        5.74       10.43      6.70 o
  -7   8   4      402.33      398.59     11.49 o
  -6   8   4       52.92       67.79      6.62 o
  -5   8   4      180.88      210.13      7.29 o
  -4   8   4      703.64      706.52     21.17 o
  -3   8   4      295.06      288.30     13.82 o
  -2   8   4       25.59       22.70      4.48 o
  -1   8   4     1490.37     1434.30     23.62 o
   0   8   4      163.59      164.35      6.28 o
   1   8   4       57.84       44.85      5.05 o
   2   8   4       28.23       32.33      5.22 o
   3   8   4       68.47       74.49      7.16 o
   4   8   4      233.51      252.05      9.60 o
   5   8   4        2.10        4.38      6.20 o
   6   8   4      227.18      261.59      9.76 o
   7   8   4       18.25        8.27      7.38 o
   8   8   4        3.22        2.68      7.34 o
   9   8   4      116.58      103.30     11.02 o
  10   8   4        2.90       11.23     10.17 o
  11   8   4      204.43      238.09     15.82 o
  12   8   4       32.63       52.64     15.68 o
  13   8   4       28.95       34.88     19.02 o
 -14   9   4        3.98        2.25     10.99 o
 -13   9   4        0.16        0.35     10.01 o
 -12   9   4        0.01        0.78      8.83 o
 -11   9   4       21.28       32.12     10.55 o
 -10   9   4      310.96      259.48     11.92 o
  -9   9   4       23.68       33.94      9.03 o
  -8   9   4      949.52      895.65     18.43 o
  -7   9   4      167.88      171.41     10.49 o
  -6   9   4      220.08      231.96      8.53 o
  -5   9   4       59.92       42.46     10.70 o
  -4   9   4        0.04        4.62      9.45 o
  -3   9   4        1.00        5.95      8.86 o
  -2   9   4      166.55      180.16      6.86 o
  -1   9   4        0.20        1.25      4.02 o
   0   9   4      119.33      126.09      6.73 o
   1   9   4       13.36       12.87      5.50 o
   2   9   4       36.72       34.79      6.15 o
   3   9   4       39.77       37.15      6.50 o
   4   9   4        9.80       13.60      6.83 o
   5   9   4        0.78        4.76      6.65 o
   6   9   4        1.31        3.13      7.41 o
   7   9   4       39.89       44.37      8.97 o
   8   9   4       16.06       28.92      9.25 o
   9   9   4        2.69        4.13      9.65 o
  10   9   4       23.29       19.71     10.70 o
  11   9   4        3.16        8.72     11.54 o
 -12  10   4        8.33        5.52     10.31 o
 -11  10   4       15.04       14.71      9.03 o
 -10  10   4        5.05        8.70      8.41 o
  -9  10   4       60.81       64.18      8.46 o
  -8  10   4        6.50        1.49      6.78 o
  -7  10   4        9.19       17.74      6.69 o
  -6  10   4      328.91      350.78     13.09 o
  -5  10   4       13.10        5.43     10.54 o
  -4  10   4       12.47       18.11     12.03 o
  -3  10   4      120.80       83.64     11.48 o
  -2  10   4        0.17        3.25      7.17 o
  -1  10   4      134.64      146.07      9.02 o
   0  10   4       46.65       56.27      5.72 o
   1  10   4       10.73        5.46      5.90 o
   2  10   4       38.87       33.15      6.62 o
   3  10   4       28.91       34.25      7.10 o
   4  10   4        7.60        7.54      6.98 o
   5  10   4        5.34        7.47      7.27 o
   6  10   4        3.83        5.94      7.50 o
   7  10   4        2.23        3.12      8.30 o
   8  10   4        3.09        0.86      9.61 o
   9  10   4        9.54        7.01      9.68 o
 -10  11   4        5.02        7.37      8.71 o
  -9  11   4        3.55       12.95      8.16 o
  -8  11   4        2.40        2.72      6.94 o
  -7  11   4        1.91        2.81      8.60 o
  -6  11   4        0.77        3.47     11.96 o
  -5  11   4       13.55       10.51     10.93 o
  -4  11   4       58.78       59.16     11.79 o
  -3  11   4       11.87        9.49      9.84 o
  -2  11   4        0.66        9.71      7.77 o
  -1  11   4       10.68        4.84      5.26 o
   0  11   4        9.41        3.09      5.47 o
   1  11   4        4.67        6.45      5.50 o
   2  11   4       55.32       53.60      7.14 o
   3  11   4       28.22       24.50      7.02 o
   4  11   4      141.50      158.30     10.34 o
   5  11   4       33.59       33.19      8.19 o
   6  11   4        0.34        2.75      8.34 o
   7  11   4       51.15       67.74     10.47 o
  -6  12   4        1.18        4.12     12.47 o
  -5  12   4       22.51       23.36     12.36 o
  -4  12   4        0.00        1.67     10.83 o
  -3  12   4       99.80      102.89     10.71 o
  -2  12   4        0.06        5.07      8.46 o
  -1  12   4       84.31       90.62      8.17 o
   0  12   4        6.39        6.68      5.76 o
   1  12   4        2.83        0.70      5.99 o
   2  12   4        0.86        2.78      6.41 o
   3  12   4        8.51       10.82      7.34 o
 -20   1   5       59.53       78.11     19.46 o
 -19   1   5        1.42        0.71     16.08 o
 -18   1   5        0.80       10.57     15.09 o
 -17   1   5        0.35        2.67     13.52 o
 -16   1   5      354.16      329.52     17.62 o
 -15   1   5      554.41      647.12     21.01 o
 -14   1   5      237.19      215.88     14.19 o
 -13   1   5        6.63        7.87      6.23 o
 -12   1   5       10.23       11.22      4.84 o
 -11   1   5      150.62      126.56      5.92 o
 -10   1   5       27.84       35.88      4.40 o
  -9   1   5     2011.34     1927.20     15.37 o
  -8   1   5       86.26      160.30      8.28 o
  -7   1   5      900.15     1055.39     13.80 o
  -6   1   5     4240.40     4485.17     64.28 o
  -5   1   5    19491.23    19156.88    285.62 o
  -4   1   5      206.55      301.62      3.27 o
  -3   1   5      120.42      151.43      9.07 o
  -2   1   5     2970.80     4079.81     41.58 o
  -1   1   5    26624.94    30666.11    430.67 o
   0   1   5    21367.79    21962.78    193.78 o
   1   1   5      950.34      752.67     20.82 o
   2   1   5      288.31      272.16      7.76 o
   3   1   5      429.59      358.74      8.65 o
   4   1   5      215.26      246.92      9.01 o
   5   1   5     1297.72     1422.83     25.12 o
   6   1   5      584.03      559.92     11.66 o
   7   1   5      226.30      220.22      8.92 o
   8   1   5      217.85      209.95     33.17 o
   9   1   5       66.40       64.82      9.74 o
  10   1   5      340.23      336.01     12.58 o
  11   1   5        2.32        0.66     11.02 o
  12   1   5        0.78       11.04     13.55 o
  13   1   5      344.64      381.73     20.60 o
  14   1   5       43.01       31.75     16.10 o
  15   1   5       28.77       22.55     16.69 o
  16   1   5       83.23      100.21     19.00 o
  17   1   5        6.84        3.19     18.44 o
 -20   2   5        6.77       20.63     20.26 o
 -19   2   5        0.66        7.45     16.13 o
 -18   2   5       71.18       53.22     16.29 o
 -17   2   5      275.93      265.44     19.66 o
 -16   2   5        4.74        2.75     12.76 o
 -15   2   5      365.04      430.16     19.61 o
 -14   2   5        1.65        4.69      7.48 o
 -13   2   5        0.48        1.94      6.89 o
 -12   2   5      472.80      477.65     11.18 o
 -11   2   5      190.06      186.08      6.28 o
 -10   2   5       95.99       99.78      5.55 o
  -9   2   5     1137.36     1189.17     18.16 o
  -8   2   5       63.36       53.23      7.70 o
  -7   2   5     2805.73     3024.66     23.32 o
  -6   2   5      124.76      175.11     12.74 o
  -5   2   5        6.44      226.63     10.47 o
  -4   2   5      528.92      496.35     15.76 o
  -3   2   5     2193.07     2922.97     33.53 o
  -2   2   5    13785.69    14543.58    172.39 o
  -1   2   5      274.77      227.17     25.65 o
   0   2   5    22782.40    22536.21    387.06 o
   1   2   5     2606.15     2372.69     44.74 o
   2   2   5        0.30       14.43      4.20 o
   3   2   5      661.90      457.10     12.32 o
   4   2   5      446.59      389.54     16.11 o
   5   2   5     1796.83     1730.10     20.29 o
   6   2   5      502.00      494.40      7.13 o
   7   2   5      653.23      696.82     11.25 o
   8   2   5      131.42      156.20      9.12 o
   9   2   5      472.50      434.94     16.28 o
  10   2   5        0.00        6.75      8.19 o
  11   2   5       29.98       22.26     11.53 o
  12   2   5      239.96      199.95     16.24 o
  13   2   5       81.99      118.08     16.16 o
  14   2   5      222.35      201.88     18.84 o
  15   2   5       24.42       15.17     15.77 o
  16   2   5        0.78        3.53     16.85 o
 -20   3   5        9.17       13.60     21.57 o
 -19   3   5       18.40       16.03     19.62 o
 -18   3   5      154.60      155.64     20.01 o
 -17   3   5        2.91        4.94     14.53 o
 -16   3   5      133.63      111.21     15.65 o
 -15   3   5        8.19       17.68     10.58 o
 -14   3   5      263.16      282.60     12.36 o
 -13   3   5      665.14      703.86     17.27 o
 -12   3   5      787.81      719.02     15.57 o
 -11   3   5      111.74      120.54      7.17 o
 -10   3   5      393.74      345.62     11.64 o
  -9   3   5      570.90      561.01     12.28 o
  -8   3   5     1265.05     1296.95     18.65 o
  -7   3   5      487.17      691.06     11.67 o
  -6   3   5       12.13       20.68      4.06 o
  -5   3   5     2810.21     3404.42     29.44 o
  -4   3   5     2598.52     2588.76     29.40 o
  -3   3   5        9.11        0.54      6.07 o
  -2   3   5      390.25      378.91      6.65 o
  -1   3   5     2929.18     3583.15     63.48 o
   0   3   5     1990.72     2245.75     19.39 o
   1   3   5        4.04       15.04     12.69 o
   2   3   5     1425.57     1155.96     10.51 o
   3   3   5     1016.28     1021.86     26.69 o
   4   3   5       54.11       36.96      5.75 o
   5   3   5       24.55       29.09      5.28 o
   6   3   5       11.34        8.46      6.10 o
   7   3   5      153.65      160.59     13.13 o
   8   3   5      160.61      155.13     15.90 o
   9   3   5      148.27      201.70      9.57 o
  10   3   5      272.89      275.57     12.90 o
  11   3   5       20.98       37.43     12.36 o
  12   3   5       12.93        9.04     12.64 o
  13   3   5      116.28       79.10     20.13 o
  14   3   5       17.43        2.65     14.37 o
  15   3   5       34.48       25.46     18.22 o
  16   3   5        7.07        5.67     20.65 o
 -19   4   5        0.52       13.12     18.82 o
 -18   4   5        5.52       19.35     18.59 o
 -17   4   5        0.18        2.83     16.82 o
 -16   4   5        8.86       10.71     17.15 o
 -15   4   5        2.93        4.31      9.89 o
 -14   4   5       55.04       51.53      8.92 o
 -13   4   5       54.86       54.94      9.12 o
 -12   4   5        2.61        2.70      7.32 o
 -11   4   5       96.18      110.55      7.01 o
 -10   4   5       80.00       79.91      6.19 o
  -9   4   5      140.53      110.18      6.38 o
  -8   4   5       22.77       16.14      4.34 o
  -7   4   5      288.46      281.30     12.84 o
  -6   4   5     4251.64     4863.97     39.82 o
  -5   4   5     2310.53     2421.05     32.05 o
  -4   4   5     3240.06     3563.79     35.38 o
  -3   4   5       23.68       15.29      3.88 o
  -2   4   5       57.08       40.82      3.54 o
  -1   4   5     1210.39     1069.93     11.58 o
   0   4   5     1510.62     1476.35     28.78 o
   1   4   5       92.15      104.47      5.81 o
   2   4   5      492.38      516.02     10.68 o
   3   4   5      108.12       95.84      6.61 o
   4   4   5       12.80        6.68      4.57 o
   5   4   5        3.15        4.85      4.61 o
   6   4   5       12.70       14.84      5.59 o
   7   4   5        0.02        1.90      6.03 o
   8   4   5      330.35      318.42     10.97 o
   9   4   5       90.01      124.21     15.72 o
  10   4   5       25.66        2.45      8.13 o
  11   4   5       19.99       25.38     10.77 o
  12   4   5       70.51       92.47     17.69 o
  13   4   5        0.01        4.18     17.30 o
  14   4   5       49.16       37.94     17.76 o
  15   4   5        3.45        7.74     19.79 o
  16   4   5        0.01        0.18     19.32 o
 -18   5   5       16.48        3.71     18.31 o
 -17   5   5       10.81        8.75     16.86 o
 -16   5   5       10.31       20.24     16.82 o
 -15   5   5       41.52       44.32     11.02 o
 -14   5   5        1.18        4.69      8.74 o
 -13   5   5        0.01        6.97      8.47 o
 -12   5   5      491.37      487.29     12.58 o
 -11   5   5      429.56      469.57     10.58 o
 -10   5   5      681.11      588.85     18.39 o
  -9   5   5        8.40       11.54      4.53 o
  -8   5   5      466.41      453.49     10.53 o
  -7   5   5      828.15      728.59     11.37 o
  -6   5   5      445.94      471.21     10.60 o
  -5   5   5      212.40      233.12      9.45 o
  -4   5   5       16.75       12.16      4.63 o
  -3   5   5      147.29       93.78      6.96 o
  -2   5   5     3870.29     3905.09     35.16 o
  -1   5   5      417.05      319.81      8.17 o
   0   5   5      245.46      256.32      5.70 o
   1   5   5      453.79      315.18      6.84 o
   2   5   5      143.92       93.03      5.05 o
   3   5   5      486.49      483.33      9.68 o
   4   5   5      631.91      626.98     14.75 o
   5   5   5      574.70      605.32     11.27 o
   6   5   5      112.52      126.09      6.44 o
   7   5   5       18.71       10.24      5.77 o
   8   5   5      160.50      179.97     12.69 o
   9   5   5      627.61      638.20     14.68 o
  10   5   5      344.25      330.47     11.93 o
  11   5   5       33.15       38.60      9.41 o
  12   5   5       22.57       30.56     13.42 o
  13   5   5      263.51      283.66     45.20 o
  14   5   5       20.34       35.94     19.15 o
  15   5   5        6.43       19.39     19.66 o
 -18   6   5        3.42        0.26     21.63 o
 -17   6   5        0.28        2.51     17.15 o
 -16   6   5       19.52        3.71     15.44 o
 -15   6   5      148.53      149.32     14.39 o
 -14   6   5       50.44       67.53     11.42 o
 -13   6   5      120.39      116.82      9.82 o
 -12   6   5      143.57      102.29      9.65 o
 -11   6   5        2.35        4.43      7.95 o
 -10   6   5       76.88       56.17      8.91 o
  -9   6   5      359.16      373.03      9.79 o
  -8   6   5      123.67      117.35      5.82 o
  -7   6   5      122.99      113.84      4.74 o
  -6   6   5      498.88      478.64      9.82 o
  -5   6   5       34.77       42.14      3.58 o
  -4   6   5     1299.98     1323.91     22.97 o
  -3   6   5       22.38       48.54      5.60 o
  -2   6   5        2.36        5.30      3.00 o
  -1   6   5      581.04      491.34     10.67 o
   0   6   5        0.07       11.79      4.19 o
   1   6   5      171.69      158.52      5.86 o
   2   6   5       21.03       33.49      7.82 o
   3   6   5        2.27       10.43      3.52 o
   4   6   5      654.54      609.25     11.06 o
   5   6   5      199.48      201.05     10.84 o
   6   6   5       20.99       21.62      5.60 o
   7   6   5       67.34       82.41      7.63 o
   8   6   5        9.07       14.37      7.18 o
   9   6   5        5.93        4.98      7.24 o
  10   6   5        1.61        8.62      7.55 o
  11   6   5       51.49       55.10     10.54 o
  12   6   5       95.26       70.50     17.67 o
  13   6   5        1.58        3.68     20.69 o
  14   6   5       44.82       17.86     22.20 o
 -17   7   5        6.97        2.25     20.68 o
 -16   7   5       15.53       15.76     20.49 o
 -15   7   5       11.76       12.16     10.68 o
 -14   7   5        4.38        4.14      9.78 o
 -13   7   5       13.85        6.87      9.29 o
 -12   7   5        8.62       10.75      8.72 o
 -11   7   5      254.70      265.02     12.37 o
 -10   7   5       13.76       13.28      7.69 o
  -9   7   5      316.09      373.94     11.02 o
  -8   7   5      437.76      440.31     11.81 o
  -7   7   5      484.28      525.52     10.42 o
  -6   7   5        8.27       12.86      4.94 o
  -5   7   5      575.35      476.34     10.33 o
  -4   7   5       84.39      105.27      4.82 o
  -3   7   5        4.15        9.78      3.84 o
  -2   7   5        9.52        9.05      3.34 o
  -1   7   5      186.97      164.45      6.12 o
   0   7   5      190.24      221.12      7.91 o
   1   7   5        0.37        4.63      3.97 o
   2   7   5       45.94       52.41      5.29 o
   3   7   5       92.25      111.12      6.49 o
   4   7   5       37.77       57.84      6.87 o
   5   7   5        7.28       21.34      6.33 o
   6   7   5        0.21        1.18      6.94 o
   7   7   5        0.19        5.76      7.41 o
   8   7   5       36.36       12.79      7.66 o
   9   7   5       84.21      103.36     14.50 o
  10   7   5      212.89      211.03     13.93 o
  11   7   5       34.51       22.87     11.78 o
  12   7   5       31.79        0.00     15.34 o
  13   7   5        3.30       29.68     31.79 o
 -16   8   5       64.19       90.60     23.41 o
 -15   8   5        1.22        0.58     11.25 o
 -14   8   5       25.97       14.92     10.56 o
 -13   8   5        8.88        9.78      9.66 o
 -12   8   5       79.31       76.35     10.26 o
 -11   8   5        8.70        8.58      8.54 o
 -10   8   5        0.09        2.41      7.63 o
  -9   8   5      156.43      129.65      9.44 o
  -8   8   5        0.02        1.39      6.64 o
  -7   8   5      246.40      220.01     18.24 o
  -6   8   5        8.87        3.59      4.47 o
  -5   8   5      113.99      132.32      9.52 o
  -4   8   5     1077.24     1165.36     15.47 o
  -3   8   5      257.79      261.50      6.39 o
  -2   8   5      251.77      278.99      8.77 o
  -1   8   5      101.78       96.97      5.76 o
   0   8   5      317.02      324.77      8.89 o
   1   8   5       20.51       16.25      5.74 o
   2   8   5       30.69       36.27     10.39 o
   3   8   5       16.41       14.65      6.00 o
   4   8   5      116.16      100.14      8.34 o
   5   8   5       28.25       31.78      9.83 o
   6   8   5      246.40      276.44     11.04 o
   7   8   5       19.84       15.31      7.63 o
   8   8   5       13.28       12.23      8.62 o
   9   8   5        1.14        7.59     10.41 o
  10   8   5       28.22       43.98     11.96 o
  11   8   5       49.85       32.68     12.64 o
  12   8   5        0.00        4.34     16.26 o
 -14   9   5        0.91        3.71     10.47 o
 -13   9   5        0.08        3.23      9.61 o
 -12   9   5       28.61       22.00      9.93 o
 -11   9   5        4.30        4.70      8.57 o
 -10   9   5       17.40       26.55      8.60 o
  -9   9   5      389.78      380.88     13.41 o
  -8   9   5       38.04       35.66     11.69 o
  -7   9   5       12.98        6.40      6.50 o
  -6   9   5        0.31        1.39      6.40 o
  -5   9   5       44.49       34.76      6.14 o
  -4   9   5       88.39      120.30      6.23 o
  -3   9   5       85.34       98.97      5.09 o
  -2   9   5        2.15        6.55      4.99 o
  -1   9   5      301.78      308.50      9.34 o
   0   9   5        0.15        0.79      5.47 o
   1   9   5       71.64       83.61      6.47 o
   2   9   5       94.48       80.72      8.00 o
   3   9   5       95.53       87.65      8.37 o
   4   9   5       21.18        6.17      7.37 o
   5   9   5       86.63       93.82      8.38 o
   6   9   5       77.06       92.40      8.93 o
   7   9   5      139.14      156.20      9.97 o
   8   9   5        0.09        0.00      9.32 o
   9   9   5        0.02        0.00      9.49 o
  10   9   5        1.91        6.89     10.60 o
  11   9   5       46.78       78.50     13.28 o
 -12  10   5        4.66        9.15      9.81 o
 -11  10   5       48.13       32.08     10.43 o
 -10  10   5       16.54        3.98      8.18 o
  -9  10   5       30.89       28.05      8.08 o
  -8  10   5       11.58       20.49      8.93 o
  -7  10   5       36.64       39.95      9.35 o
  -6  10   5       38.14       36.41      8.79 o
  -5  10   5        5.75        2.62     10.98 o
  -4  10   5       24.23       21.75     10.96 o
  -3  10   5        0.75        2.14      6.18 o
  -2  10   5       39.60       51.05      5.72 o
  -1  10   5        0.75        6.37      5.55 o
   0  10   5       18.52       28.75      6.02 o
   1  10   5       11.76        6.09      6.24 o
   2  10   5       12.07       13.79      6.67 o
   3  10   5        1.13        6.91      6.74 o
   4  10   5       60.96       50.66     13.27 o
   5  10   5      116.34      104.60      9.40 o
   6  10   5       37.08       43.24      8.28 o
   7  10   5        7.96        6.12      8.86 o
   8  10   5        0.05        4.63      9.90 o
   9  10   5        0.66        0.22      9.97 o
 -10  11   5       60.97       88.93     11.03 o
  -9  11   5        0.33        4.06      7.79 o
  -8  11   5        0.01        6.86      9.63 o
  -7  11   5        0.20        4.26      8.85 o
  -6  11   5        0.40        4.62     11.96 o
  -5  11   5        0.29        1.61     10.89 o
  -4  11   5        7.74       13.29      8.45 o
  -3  11   5        0.38        2.39      8.12 o
  -2  11   5        3.49        5.00      5.42 o
  -1  11   5        0.01        1.80      5.51 o
   0  11   5       13.15       13.12      5.96 o
   1  11   5        6.34        8.02      6.11 o
   2  11   5       23.27       25.82      7.26 o
   3  11   5      128.36      122.82     10.03 o
   4  11   5       82.23      104.20     11.38 o
   5  11   5       36.35       26.85      8.74 o
   6  11   5        4.70        1.28      8.93 o
  -6  12   5        0.01        2.37     12.64 o
  -5  12   5       11.50       25.13     10.08 o
  -4  12   5        1.18        0.34      9.01 o
  -3  12   5       18.20       13.01      9.40 o
  -2  12   5        3.03        3.50      8.75 o
  -1  12   5       46.24       43.68      6.55 o
   0  12   5       23.27       22.49      6.50 o
   1  12   5       24.14       25.57      6.89 o
   2  12   5       66.32       76.14      7.90 o
 -20   0   6       30.26       24.21     24.07 o
 -19   0   6       21.36       27.98     22.76 o
 -18   0   6        4.54        4.06     20.01 o
 -17   0   6       80.88      109.04     36.41 o
 -16   0   6      576.52      585.89     69.64 o
 -15   0   6       17.20       26.10     11.54 o
 -14   0   6     1015.93     1030.11     29.57 o
 -13   0   6     1362.90     1392.91     26.25 o
 -12   0   6     1243.87     1231.00     33.54 o
 -11   0   6      138.62      110.09      8.68 o
 -10   0   6      102.07       62.52      9.16 o
  -9   0   6     1499.01     1463.62     41.02 o
  -8   0   6     1847.39     1707.54     30.99 o
  -7   0   6      308.64      336.29     10.62 o
  -6   0   6    13242.75    14769.41    299.97 o
  -5   0   6       63.64       27.17     17.69 o
  -4   0   6     4053.49     5436.71     80.30 o
  -3   0   6     2786.58     2583.84     73.90 o
  -2   0   6     5081.01     5532.37    163.31 o
  -1   0   6     9475.01    10904.78    200.65 o
   0   0   6    39465.65    40363.64    668.52 o
   1   0   6    12458.38    12223.06    156.62 o
   2   0   6     1926.79     1655.86     38.34 o
   3   0   6       14.45       48.59      7.35 o
   4   0   6     2222.72     2476.90     52.60 o
   5   0   6     1043.95     1141.37     24.64 o
   6   0   6     1473.67     1842.36    162.15 o
   7   0   6     1612.58     1542.91     64.57 o
   8   0   6     1339.60     1370.22     59.25 o
   9   0   6      175.21      170.31     19.57 o
  10   0   6       60.66       52.27     21.45 o
  11   0   6      302.67      254.13     19.16 o
  12   0   6      366.21      337.46     36.12 o
  13   0   6      120.84       88.50     22.66 o
  14   0   6       13.54        7.51     21.31 o
  15   0   6       62.94       61.31     29.19 o
  16   0   6       13.95       17.51     25.52 o
 -20   1   6        0.52        7.23     17.21 o
 -19   1   6       10.14        9.27     15.94 o
 -18   1   6      125.34       84.86     17.04 o
 -17   1   6        0.05        0.85     14.19 o
 -16   1   6      212.43      205.09     16.10 o
 -15   1   6       27.86       26.05     10.39 o
 -14   1   6      107.92      123.53      8.62 o
 -13   1   6        2.95        5.73      5.01 o
 -12   1   6        1.31        8.24      5.59 o
 -11   1   6       36.53       32.74      6.42 o
 -10   1   6      471.34      453.44      8.98 o
  -9   1   6      115.85       77.61      5.92 o
  -8   1   6      879.12      938.58     15.81 o
  -7   1   6      173.83      171.06     12.07 o
  -6   1   6     3701.46     3396.54     33.62 o
  -5   1   6        3.57       18.07      4.78 o
  -4   1   6     2516.90     2586.57     88.16 o
  -3   1   6     1916.73     1767.05     53.92 o
  -2   1   6    20661.93    20574.19    226.18 o
  -1   1   6     1882.55     2163.95     61.03 o
   0   1   6     2286.77     2419.44     23.52 o
   1   1   6     4511.93     4489.75     70.78 o
   2   1   6     6613.43     7385.81     63.47 o
   3   1   6     2683.42     2495.01     38.34 o
   4   1   6     2641.06     2836.91     34.01 o
   5   1   6       19.33       37.65      5.67 o
   6   1   6       19.96       12.74      5.75 o
   7   1   6      437.55      408.88     13.54 o
   8   1   6      464.88      518.49     17.37 o
   9   1   6        0.06        1.19      8.32 o
  10   1   6       40.67       42.35     10.28 o
  11   1   6       57.15       59.62     12.28 o
  12   1   6      176.07      169.38     14.72 o
  13   1   6      106.78      155.16     16.68 o
  14   1   6        0.02        3.01     15.31 o
  15   1   6        8.92        7.75     15.95 o
  16   1   6       15.41       11.77     18.55 o
 -20   2   6        6.82       29.26     21.27 o
 -19   2   6       57.59       56.94     17.88 o
 -18   2   6       42.71       45.79     16.69 o
 -17   2   6       64.32       42.45     14.59 o
 -16   2   6       15.97       29.02     11.73 o
 -15   2   6       94.22      121.42     18.95 o
 -14   2   6      375.42      412.41     16.57 o
 -13   2   6       47.26       54.65      6.34 o
 -12   2   6        6.29       49.23     12.24 o
 -11   2   6       25.46       17.84      4.50 o
 -10   2   6       39.78       28.87      4.64 o
  -9   2   6      268.84      201.78      8.02 o
  -8   2   6      825.62     1185.86     20.99 o
  -7   2   6      351.58      334.16      9.70 o
  -6   2   6       26.53       29.35     11.71 o
  -5   2   6      592.62      622.54     11.15 o
  -4   2   6     2386.84     2450.75     17.89 o
  -3   2   6     5442.08     5826.36     34.64 o
  -2   2   6    30601.89    31227.87    237.19 o
  -1   2   6       53.37       45.74      9.61 o
   0   2   6     1188.59     1152.93     12.00 o
   1   2   6      988.18     1160.47     12.45 o
   2   2   6      803.54      693.18     11.12 o
   3   2   6     1219.05     1151.12     22.19 o
   4   2   6      443.68      553.67     14.35 o
   5   2   6      853.28      760.30     14.41 o
   6   2   6      126.18      138.93     11.37 o
   7   2   6      164.08      149.50      7.99 o
   8   2   6      702.98      745.23     15.15 o
   9   2   6       36.77       43.77      8.77 o
  10   2   6      173.37      187.52     10.40 o
  11   2   6       56.82       59.67     17.35 o
  12   2   6      530.98      538.21     30.95 o
  13   2   6       75.29      109.41     16.24 o
  14   2   6       14.68       15.45     15.80 o
  15   2   6        1.79        2.08     15.46 o
  16   2   6        3.52       15.86     18.73 o
 -20   3   6        7.90       15.78     21.22 o
 -19   3   6        3.56        6.89     19.33 o
 -18   3   6        2.49       16.04     18.81 o
 -17   3   6        2.00        4.41     14.55 o
 -16   3   6       14.20       10.49     10.72 o
 -15   3   6       18.88       13.22     10.27 o
 -14   3   6      328.72      300.02      9.86 o
 -13   3   6      273.63      274.35     13.05 o
 -12   3   6       18.01       18.57      7.17 o
 -11   3   6       59.89       66.19      7.87 o
 -10   3   6       81.89       80.91      5.08 o
  -9   3   6      778.77      753.69     15.85 o
  -8   3   6     6318.12     6478.86    104.73 o
  -7   3   6      478.37      479.71     25.31 o
  -6   3   6     1947.89     2187.89     13.31 o
  -5   3   6     1282.53     1296.82     16.73 o
  -4   3   6      657.99      942.98     28.93 o
  -3   3   6     4622.56     4455.64     33.20 o
  -2   3   6    11153.10    10946.11     80.93 o
  -1   3   6       34.73        8.57      3.18 o
   0   3   6     3392.24     3277.12     37.04 o
   1   3   6     1896.77     2003.68     19.73 o
   2   3   6      672.06      481.77      8.10 o
   3   3   6     1246.02     1119.46     23.46 o
   4   3   6       66.77       83.56     11.49 o
   5   3   6       28.69       43.36      9.40 o
   6   3   6       14.95       39.66      9.18 o
   7   3   6      406.07      397.83     11.66 o
   8   3   6       98.74       63.89      7.93 o
   9   3   6        0.17        3.68      7.72 o
  10   3   6      175.21      203.54     11.63 o
  11   3   6       48.93       33.99     10.78 o
  12   3   6       13.96       46.59     13.48 o
  13   3   6      297.12      289.49     20.21 o
  14   3   6       33.28       16.02     15.53 o
  15   3   6        0.14        8.26     19.73 o
  16   3   6       84.42       63.18     22.51 o
 -19   4   6        0.11        0.00     19.07 o
 -18   4   6        7.99       15.87     18.19 o
 -17   4   6      105.51       76.47     15.52 o
 -16   4   6       37.47       48.93     22.02 o
 -15   4   6       28.72       32.28      9.07 o
 -14   4   6      147.02      133.17      9.56 o
 -13   4   6        0.21        3.27      7.37 o
 -12   4   6      204.38      218.94     11.88 o
 -11   4   6       83.24       75.60      6.56 o
 -10   4   6      308.69      302.94     11.57 o
  -9   4   6       30.41       32.89      6.54 o
  -8   4   6      179.19      167.14      8.34 o
  -7   4   6     1145.13     1048.67     22.49 o
  -6   4   6     3918.64     4261.34     33.59 o
  -5   4   6      288.32      284.01     15.81 o
  -4   4   6     1819.69     2010.98     35.98 o
  -3   4   6      954.31     1123.89     10.27 o
  -2   4   6     1200.42     1165.63     17.52 o
  -1   4   6       47.26       16.93      4.25 o
   0   4   6      541.74      518.18      9.12 o
   1   4   6     2249.98     2413.81     19.03 o
   2   4   6     1160.46     1123.11     30.10 o
   3   4   6      365.03      409.10     17.74 o
   4   4   6     1517.47     1311.35     17.97 o
   5   4   6      197.33      207.66     10.39 o
   6   4   6      339.89      366.31     13.70 o
   7   4   6      809.38      844.07     18.70 o
   8   4   6        0.07        5.77      7.46 o
   9   4   6      572.37      639.71     16.89 o
  10   4   6      393.97      406.14     16.00 o
  11   4   6      104.84       96.48     11.68 o
  12   4   6        9.77       18.50     13.34 o
  13   4   6       23.79       10.36     17.87 o
  14   4   6       45.65       34.81     19.48 o
  15   4   6      101.04       87.40     21.01 o
 -19   5   6       15.14        2.81     19.41 o
 -18   5   6        0.36        0.58     18.06 o
 -17   5   6        0.21        2.20     13.87 o
 -16   5   6       11.71        8.95     13.81 o
 -15   5   6      188.10      179.68     14.33 o
 -14   5   6        9.81        9.33      8.91 o
 -13   5   6        4.71        2.93      8.10 o
 -12   5   6       79.77       96.58     11.51 o
 -11   5   6        7.38        7.32      7.37 o
 -10   5   6       49.52       42.26      9.39 o
  -9   5   6      347.20      374.25      8.80 o
  -8   5   6       19.15       13.30      4.69 o
  -7   5   6      496.22      557.14      8.51 o
  -6   5   6       10.28        4.37      3.94 o
  -5   5   6      534.09      492.48     15.54 o
  -4   5   6      236.99      212.40      6.25 o
  -3   5   6      644.79      612.12     12.26 o
  -2   5   6      577.31      616.53      9.65 o
  -1   5   6       10.10       19.76      5.45 o
   0   5   6      471.30      516.80     10.41 o
   1   5   6       13.31       22.52      2.81 o
   2   5   6        2.85        7.67      4.04 o
   3   5   6      310.82      357.28     10.31 o
   4   5   6        0.14        2.62      4.96 o
   5   5   6      442.66      483.60     15.33 o
   6   5   6       54.87       66.99      6.70 o
   7   5   6      390.13      387.61     11.44 o
   8   5   6        0.14        4.85      6.49 o
   9   5   6        1.59        2.78      7.11 o
  10   5   6        0.44        3.21      8.03 o
  11   5   6        0.51        4.05      9.59 o
  12   5   6       12.85       26.96     24.88 o
  13   5   6      183.15      214.86     23.53 o
  14   5   6       22.73       13.87     18.50 o
  15   5   6       53.56       70.53     21.51 o
 -18   6   6        2.57       14.35     22.87 o
 -17   6   6       28.29       57.65     17.74 o
 -16   6   6       24.95       25.35     13.73 o
 -15   6   6       62.63       81.81     14.00 o
 -14   6   6        6.73        4.38      9.78 o
 -13   6   6        2.51       11.86      9.50 o
 -12   6   6       27.86       15.91      9.13 o
 -11   6   6      182.33      223.44     16.39 o
 -10   6   6        0.01        1.33      5.50 o
  -9   6   6      654.70      685.84     13.60 o
  -8   6   6      295.62      270.71     10.66 o
  -7   6   6      227.29      232.83     10.32 o
  -6   6   6       23.06       37.42      4.07 o
  -5   6   6      105.13      107.17      6.32 o
  -4   6   6        1.07        0.35      3.15 o
  -3   6   6        2.65        6.20      3.05 o
  -2   6   6        1.39        1.87      2.84 o
  -1   6   6      249.01      261.17      7.08 o
   0   6   6      392.31      357.28      7.66 o
   1   6   6       96.79       81.82      4.86 o
   2   6   6       13.82        3.26      3.99 o
   3   6   6        0.53        3.80      4.05 o
   4   6   6       29.59       49.48      5.32 o
   5   6   6     1801.01     1792.23     39.33 o
   6   6   6        8.13       17.56      7.70 o
   7   6   6        8.45        6.13      6.82 o
   8   6   6      219.94      229.55     10.34 o
   9   6   6        2.09       20.65      7.82 o
  10   6   6      127.93      156.84     14.94 o
  11   6   6       42.23       56.17     17.68 o
  12   6   6        0.92        1.41     19.30 o
  13   6   6       27.21       16.66     22.87 o
  14   6   6      217.00      235.84     29.39 o
 -17   7   6       33.09       59.10     44.50 o
 -16   7   6        0.45        5.71     15.09 o
 -15   7   6       67.00       56.40     11.69 o
 -14   7   6       41.04       50.31     11.85 o
 -13   7   6        1.29        1.81      9.27 o
 -12   7   6       14.30       10.43      8.53 o
 -11   7   6       81.93       54.82      9.70 o
 -10   7   6      134.87      140.69      9.94 o
  -9   7   6      125.99      126.58      7.76 o
  -8   7   6        9.07        8.98      5.22 o
  -7   7   6        1.56        3.09      4.19 o
  -6   7   6       99.12       98.24      5.99 o
  -5   7   6      786.56      805.90     12.86 o
  -4   7   6       83.84       84.00      6.89 o
  -3   7   6      112.88       98.87      4.71 o
  -2   7   6        1.04        6.29      3.91 o
  -1   7   6      542.86      542.26     12.34 o
   0   7   6      101.19       93.76      9.31 o
   1   7   6       40.88       41.74      4.63 o
   2   7   6      229.78      249.78      8.25 o
   3   7   6       89.76       93.68      9.13 o
   4   7   6       63.57       71.45      8.60 o
   5   7   6        1.76        3.20      6.67 o
   6   7   6       18.85        7.42      7.26 o
   7   7   6      100.23       89.05      9.35 o
   8   7   6       51.02       39.03      8.72 o
   9   7   6       43.44       38.12      9.19 o
  10   7   6       32.62       44.54     21.12 o
  11   7   6        7.56        9.90     15.68 o
  12   7   6       61.43       85.41     17.98 o
  13   7   6        9.54       21.05     22.43 o
 -16   8   6        3.01        2.41     12.34 o
 -15   8   6        0.95        1.04     10.37 o
 -14   8   6       30.30       21.15     11.13 o
 -13   8   6       21.84       20.67     10.14 o
 -12   8   6        0.67        4.99      9.26 o
 -11   8   6       59.64       48.63      9.19 o
 -10   8   6      329.94      323.11     14.08 o
  -9   8   6      435.31      360.80     13.89 o
  -8   8   6        1.36        3.66      6.99 o
  -7   8   6      280.96      290.65     11.22 o
  -6   8   6       95.00       87.90      6.35 o
  -5   8   6       26.05       37.62      8.55 o
  -4   8   6       81.43       71.43      4.87 o
  -3   8   6      239.45      244.51      6.49 o
  -2   8   6      893.43      846.89     14.32 o
  -1   8   6       74.78       78.67      5.35 o
   0   8   6      207.48      188.30      8.65 o
   1   8   6        8.56       11.95      5.97 o
   2   8   6      356.20      351.13     11.22 o
   3   8   6      105.14      112.81      8.45 o
   4   8   6       25.20       16.19      7.10 o
   5   8   6       14.90       16.93      7.66 o
   6   8   6       31.06       33.06      8.15 o
   7   8   6      143.52      156.97     10.78 o
   8   8   6      100.65      103.80     10.20 o
   9   8   6       15.09       19.53     10.40 o
  10   8   6        7.77        5.18     11.18 o
  11   8   6       26.81       21.63     16.95 o
  12   8   6        2.39        5.88     17.46 o
 -14   9   6        1.52        7.68     10.18 o
 -13   9   6        5.01        8.89      9.87 o
 -12   9   6       19.51       17.26      9.41 o
 -11   9   6       37.78       38.65      9.20 o
 -10   9   6       41.08       30.77      8.31 o
  -9   9   6        0.28        5.59      7.65 o
  -8   9   6        2.38        2.62      7.06 o
  -7   9   6      125.30      117.91     13.26 o
  -6   9   6       76.90       69.10      7.64 o
  -5   9   6        0.30        0.75      5.01 o
  -4   9   6      101.84      102.42      5.70 o
  -3   9   6       13.27       10.86      5.37 o
  -2   9   6       25.39       27.93      5.60 o
  -1   9   6      257.31      230.18      9.99 o
   0   9   6       22.77       26.98      6.29 o
   1   9   6       29.29       19.34      7.78 o
   2   9   6       76.01       81.37      7.99 o
   3   9   6       12.88       20.13      6.96 o
   4   9   6       22.62       16.52      7.51 o
   5   9   6      246.49      269.10     12.69 o
   6   9   6        0.62        6.05      7.91 o
   7   9   6       91.19       59.20      9.99 o
   8   9   6       54.59       23.04     10.32 o
   9   9   6       68.78      111.52     14.42 o
  10   9   6        3.79        1.30     11.48 o
 -12  10   6        6.86       16.80      9.77 o
 -11  10   6        1.64        8.26      9.09 o
 -10  10   6       62.15       61.56     14.25 o
  -9  10   6        3.02       10.29      7.75 o
  -8  10   6       35.55       29.73      9.61 o
  -7  10   6        0.00        3.69      8.47 o
  -6  10   6      150.13      145.44      7.44 o
  -5  10   6       25.42       53.34      7.22 o
  -4  10   6      198.64      194.37      7.77 o
  -3  10   6       14.37       10.46      5.48 o
  -2  10   6       48.49       51.39      6.42 o
  -1  10   6       78.03       58.17      6.48 o
   0  10   6       52.11       56.59      6.74 o
   1  10   6        1.46        9.50      6.76 o
   2  10   6       21.33       16.79      7.05 o
   3  10   6       50.26       57.88      7.70 o
   4  10   6      125.13      135.72     10.82 o
   5  10   6        3.47        2.48      7.97 o
   6  10   6      161.22      162.59     11.71 o
   7  10   6       22.35       21.20     10.49 o
   8  10   6        7.07        2.63     10.13 o
 -10  11   6       29.03       33.88     11.68 o
  -9  11   6        0.83        2.99      9.98 o
  -8  11   6        5.32        7.28      9.42 o
  -7  11   6        0.61        3.43      6.85 o
  -6  11   6       11.61       12.49      8.74 o
  -5  11   6       55.17       71.21     10.29 o
  -4  11   6        0.88        2.60      6.94 o
  -3  11   6        0.10        1.93      5.47 o
  -2  11   6        3.81        4.06      5.77 o
  -1  11   6       17.69       15.23      7.21 o
   0  11   6        3.50        2.36      6.17 o
   1  11   6       51.01       63.29      8.70 o
   2  11   6       67.32       58.03      8.21 o
   3  11   6       77.00       79.60     10.47 o
   4  11   6        1.34        5.28      8.08 o
   5  11   6       16.53       15.47      8.69 o
   6  11   6        1.58        4.74      9.78 o
  -5  12   6       25.26       22.59     10.15 o
  -4  12   6       13.14       17.51     10.06 o
  -3  12   6       15.92       30.41     12.36 o
  -2  12   6       17.31       15.28      7.56 o
  -1  12   6        4.91        6.08      6.40 o
   0  12   6       14.29        3.60      6.66 o
   1  12   6        5.15        8.79      6.94 o
 -20   1   7       27.14       41.74     24.03 o
 -19   1   7       50.64       68.21     16.02 o
 -18   1   7       32.73       37.98     16.93 o
 -17   1   7       98.93       88.29     13.41 o
 -16   1   7       13.96       15.97     11.08 o
 -15   1   7      837.54      854.58     20.76 o
 -14   1   7      626.53      666.61     14.62 o
 -13   1   7      826.01      796.14     16.17 o
 -12   1   7       85.09       93.47      6.27 o
 -11   1   7       23.91       12.52      5.65 o
 -10   1   7      365.14      370.27     12.53 o
  -9   1   7     3453.98     3751.27     36.54 o
  -8   1   7     1111.15     1150.76     17.37 o
  -7   1   7      405.61      339.14      7.70 o
  -6   1   7      227.78      317.19     11.06 o
  -5   1   7     1680.72     1825.53     25.67 o
  -4   1   7      325.75      388.83     11.49 o
  -3   1   7      412.60      516.21     13.01 o
  -2   1   7      767.06      564.14      8.54 o
  -1   1   7     3155.52     3347.98     49.70 o
   0   1   7      637.65      655.71     17.03 o
   1   1   7     7121.21     7932.02     82.14 o
   2   1   7     2370.95     2230.68     39.43 o
   3   1   7     1027.84     1003.79     20.01 o
   4   1   7      873.96      933.13     17.05 o
   5   1   7     1527.26     1530.14     27.42 o
   6   1   7       41.21       27.00      7.24 o
   7   1   7     1139.77     1035.32     17.95 o
   8   1   7      302.50      372.35     16.91 o
   9   1   7      127.06      106.36     11.09 o
  10   1   7        4.02        5.82     11.10 o
  11   1   7       15.93        4.35     12.77 o
  12   1   7       99.51      132.61     17.16 o
  13   1   7        7.00        5.60     14.82 o
  14   1   7        3.34        5.70     15.09 o
  15   1   7       23.68       48.42     19.02 o
  16   1   7        4.03        2.20     18.59 o
 -20   2   7       67.01       70.32     21.86 o
 -19   2   7        6.87        0.00     14.96 o
 -18   2   7        0.37        2.80     15.10 o
 -17   2   7      156.99      141.74     13.91 o
 -16   2   7        1.13        4.39     10.45 o
 -15   2   7       14.70       12.37      9.84 o
 -14   2   7      176.01      154.48      8.12 o
 -13   2   7        1.30        6.29      5.21 o
 -12   2   7        9.92       10.54      5.04 o
 -11   2   7     1092.15     1084.23     18.17 o
 -10   2   7      231.40      228.70      6.88 o
  -9   2   7      497.03      504.35     10.83 o
  -8   2   7     2717.21     2800.65     27.52 o
  -7   2   7      882.03      913.30     15.29 o
  -6   2   7       15.44       15.60      4.10 o
  -5   2   7      999.11      835.76     11.58 o
  -4   2   7      193.80      120.66      5.43 o
  -3   2   7     4698.94     4729.63     64.97 o
  -2   2   7       41.64       53.93      6.60 o
  -1   2   7     1045.21      962.00     40.77 o
   0   2   7     1241.37     1175.25     30.03 o
   1   2   7      239.70      248.75      9.09 o
   2   2   7      114.17      110.57     10.62 o
   3   2   7     1313.07     1395.58     24.18 o
   4   2   7      829.63      829.34     23.50 o
   5   2   7     1188.42     1152.15     28.85 o
   6   2   7       48.54       60.71      9.18 o
   7   2   7      295.60      322.00     10.46 o
   8   2   7      561.59      561.04     14.47 o
   9   2   7       22.50       23.84      9.26 o
  10   2   7       34.93       43.50     11.52 o
  11   2   7      572.36      510.45     22.15 o
  12   2   7       56.80       95.57     15.60 o
  13   2   7        8.15       10.78     15.78 o
  14   2   7        9.73       13.18     15.98 o
  15   2   7       44.89       19.08     17.86 o
 -20   3   7        3.52       15.04     19.69 o
 -19   3   7        0.77        5.57     19.54 o
 -18   3   7        0.60        3.92     12.93 o
 -17   3   7       82.49       97.13     13.59 o
 -16   3   7        6.23       10.22     10.90 o
 -15   3   7      204.37      240.22     26.58 o
 -14   3   7      190.84      231.31      9.91 o
 -13   3   7      304.23      300.72     11.96 o
 -12   3   7        0.79        2.55      4.77 o
 -11   3   7      918.97      915.80     14.52 o
 -10   3   7      262.93      272.59      7.87 o
  -9   3   7        8.24       15.79      5.66 o
  -8   3   7        8.76       38.18      5.83 o
  -7   3   7     2625.37     2774.21     36.99 o
  -6   3   7      570.61      790.98     14.14 o
  -5   3   7      209.79      193.01      6.09 o
  -4   3   7      295.19      428.58     11.58 o
  -3   3   7     2787.22     2727.44     47.34 o
  -2   3   7     2431.73     2802.97     22.03 o
  -1   3   7        6.63       17.51      4.07 o
   0   3   7     1215.48     1070.80     35.31 o
   1   3   7      792.43      828.52     30.94 o
   2   3   7      652.15      642.50     18.71 o
   3   3   7      454.29      447.23     10.43 o
   4   3   7      286.60      265.93      8.19 o
   5   3   7      604.47      541.39     16.67 o
   6   3   7      461.56      513.31     10.83 o
   7   3   7      104.95      102.30     10.40 o
   8   3   7      159.97      197.86     11.46 o
   9   3   7        0.62        3.83      7.72 o
  10   3   7      447.90      505.47     18.64 o
  11   3   7      308.65      314.05     20.27 o
  12   3   7      150.92      186.79     17.39 o
  13   3   7        1.51        5.61     14.76 o
  14   3   7       27.64       17.96     16.40 o
  15   3   7        0.00       12.98     20.49 o
 -19   4   7        0.46        6.89     19.67 o
 -18   4   7        0.00        8.53     13.94 o
 -17   4   7        3.97        2.89     13.42 o
 -16   4   7        0.97        6.67     13.25 o
 -15   4   7       56.21       69.18     12.81 o
 -14   4   7        6.44       25.56      8.48 o
 -13   4   7        0.77        8.60      7.70 o
 -12   4   7      277.91      262.29     11.38 o
 -11   4   7      142.47      177.69      7.00 o
 -10   4   7       12.22       13.70      6.10 o
  -9   4   7      470.08      522.84     11.57 o
  -8   4   7     1830.45     1912.29     24.81 o
  -7   4   7      278.50      342.80     13.12 o
  -6   4   7       46.96       60.68      5.71 o
  -5   4   7      518.97      554.83     12.32 o
  -4   4   7       79.32       75.33      8.63 o
  -3   4   7     1363.47     1267.27     22.26 o
  -2   4   7      694.17      576.62      9.18 o
  -1   4   7      339.34      281.62      8.60 o
   0   4   7     2024.40     2131.41     20.44 o
   1   4   7      296.25      254.10      7.50 o
   2   4   7      158.41      183.15      5.69 o
   3   4   7       20.74       15.07      5.46 o
   4   4   7       85.79       74.92      7.77 o
   5   4   7      309.29      336.99     11.12 o
   6   4   7      141.26      112.72      8.95 o
   7   4   7       63.63       64.37      8.14 o
   8   4   7       22.04        8.63      7.97 o
   9   4   7        0.08        0.92      8.10 o
  10   4   7        2.95       14.10     10.80 o
  11   4   7       21.71       17.30     13.05 o
  12   4   7       28.10       54.15     17.52 o
  13   4   7        1.22        2.71     17.15 o
  14   4   7       22.57       42.99     20.21 o
  15   4   7        3.57       14.33     21.03 o
 -19   5   7        0.75       10.86     19.45 o
 -18   5   7       16.94       11.58     15.17 o
 -17   5   7        9.15        4.20     13.56 o
 -16   5   7      123.41      156.17     18.27 o
 -15   5   7       90.27       88.08     11.71 o
 -14   5   7       17.26       14.06      8.25 o
 -13   5   7       70.12       79.46     10.28 o
 -12   5   7        5.01       13.15      8.02 o
 -11   5   7     1098.25      996.73     21.41 o
 -10   5   7      106.03       92.08      6.78 o
  -9   5   7      386.20      386.19     10.50 o
  -8   5   7        7.42        7.45      4.35 o
  -7   5   7      192.19      170.17      7.98 o
  -6   5   7      228.44      203.05     10.51 o
  -5   5   7      133.92      171.58      8.43 o
  -4   5   7     1117.54     1022.20     13.41 o
  -3   5   7     2125.30     2040.48     29.81 o
  -2   5   7       72.72       81.11      6.27 o
  -1   5   7      327.37      390.73     10.65 o
   0   5   7      990.88      881.43     14.33 o
   1   5   7      868.34      842.51     12.89 o
   2   5   7      165.56      186.73      6.73 o
   3   5   7        0.10        5.42      4.57 o
   4   5   7       87.10       44.09      5.49 o
   5   5   7      485.12      484.58     12.08 o
   6   5   7      573.67      559.46     13.17 o
   7   5   7       49.35       46.33      7.40 o
   8   5   7       37.38       47.88     10.69 o
   9   5   7        3.20        5.49      7.24 o
  10   5   7        1.91        2.90      9.89 o
  11   5   7        4.93       20.76     13.72 o
  12   5   7       82.15       98.70     18.55 o
  13   5   7       10.02       11.00     18.43 o
  14   5   7       24.72       76.08     21.16 o
 -18   6   7       32.16       53.31     40.36 o
 -17   6   7        8.15        8.43     17.52 o
 -16   6   7       58.88       28.04     16.98 o
 -15   6   7       22.01        7.27      9.99 o
 -14   6   7        2.21        1.54      9.56 o
 -13   6   7       15.29        5.52      9.36 o
 -12   6   7       91.30       90.98     12.46 o
 -11   6   7      351.41      329.91     16.08 o
 -10   6   7     1150.74     1113.65     20.02 o
  -9   6   7        1.10       14.72      6.11 o
  -8   6   7      961.08      979.59     16.84 o
  -7   6   7      434.83      427.33     10.46 o
  -6   6   7     1057.62     1024.69     15.78 o
  -5   6   7       12.32       13.79      4.61 o
  -4   6   7      267.46      291.95      8.74 o
  -3   6   7      127.22      138.87      6.08 o
  -2   6   7        0.11        0.50      3.16 o
  -1   6   7       13.73       14.36      3.78 o
   0   6   7       44.85       36.61     10.44 o
   1   6   7      187.21      178.05      5.96 o
   2   6   7       44.04       56.91      5.45 o
   3   6   7      182.95      171.96      9.57 o
   4   6   7      127.30      124.46      8.10 o
   5   6   7      125.29      112.51      7.07 o
   6   6   7       77.28       82.50      8.13 o
   7   6   7        2.55        2.89      7.41 o
   8   6   7       16.65       19.63      8.32 o
   9   6   7        1.49        7.08      8.39 o
  10   6   7        0.58        0.55     15.20 o
  11   6   7       79.81       75.66     20.01 o
  12   6   7       50.75       59.02     22.14 o
  13   6   7        0.01        0.00     21.93 o
 -17   7   7        4.00        1.16     16.70 o
 -16   7   7        8.62       12.88     16.70 o
 -15   7   7        4.00        6.60     10.59 o
 -14   7   7       26.95       26.08     10.05 o
 -13   7   7        0.51        4.10      9.41 o
 -12   7   7       18.55       21.36      9.39 o
 -11   7   7       37.50       48.20      9.29 o
 -10   7   7       26.66        8.05      7.53 o
  -9   7   7       26.47       40.32      7.17 o
  -8   7   7       15.32       11.90      5.77 o
  -7   7   7       75.50       64.28      6.05 o
  -6   7   7     1208.46     1210.53     18.24 o
  -5   7   7        3.87       18.24      4.87 o
  -4   7   7       39.75       34.91      4.00 o
  -3   7   7      200.14      224.47      6.34 o
  -2   7   7      369.50      336.08      9.09 o
  -1   7   7       28.94       25.42      4.69 o
   0   7   7      106.35      114.30      6.42 o
   1   7   7       50.17       51.57      5.76 o
   2   7   7       33.64       31.53      8.18 o
   3   7   7       10.24       17.22      7.50 o
   4   7   7        2.97        5.04      7.15 o
   5   7   7      285.85      299.80     14.61 o
   6   7   7       36.17       11.24      7.98 o
   7   7   7       85.54       89.98     10.42 o
   8   7   7        4.41        4.03      8.58 o
   9   7   7       98.20      135.16     11.41 o
  10   7   7        8.27        9.31     15.56 o
  11   7   7        0.42        7.62     16.21 o
  12   7   7        0.02        1.17     21.84 o
 -16   8   7        6.51        8.19     12.17 o
 -15   8   7       13.88        6.64     10.85 o
 -14   8   7        2.50        1.16      9.53 o
 -13   8   7       10.81        7.50      9.82 o
 -12   8   7      133.20      165.66     12.38 o
 -11   8   7        4.17       15.26      8.68 o
 -10   8   7      175.15      191.68     11.89 o
  -9   8   7        0.94        0.57      7.83 o
  -8   8   7       41.74       28.14      9.45 o
  -7   8   7      226.67      254.13     10.58 o
  -6   8   7      566.42      553.05     14.32 o
  -5   8   7       28.30       28.09      5.51 o
  -4   8   7      176.40      197.50      7.06 o
  -3   8   7      271.93      288.35      8.15 o
  -2   8   7      119.73      122.69      6.72 o
  -1   8   7      137.53      117.53      8.16 o
   0   8   7        3.46        5.83      6.14 o
   1   8   7       34.90       16.57      6.67 o
   2   8   7       59.10       59.11      7.93 o
   3   8   7       61.04       50.57      7.83 o
   4   8   7        0.60        0.21      7.26 o
   5   8   7       12.69       17.00      7.84 o
   6   8   7        6.42        2.80      8.32 o
   7   8   7        3.73        0.75      8.60 o
   8   8   7       46.79       63.46     10.01 o
   9   8   7        1.38        6.81     10.77 o
  10   8   7       78.57       61.30     16.93 o
  11   8   7        0.22        0.42     16.59 o
 -14   9   7       15.37       10.47     10.56 o
 -13   9   7       60.39       72.38     10.46 o
 -12   9   7       33.32       25.44      9.48 o
 -11   9   7       17.78       13.15      9.11 o
 -10   9   7        0.21        0.30      8.04 o
  -9   9   7       16.33        6.52      9.72 o
  -8   9   7       40.94       42.03      9.84 o
  -7   9   7       90.96       88.41      8.81 o
  -6   9   7       40.98       46.89      6.35 o
  -5   9   7        2.64        0.86      5.05 o
  -4   9   7      156.39      128.51      7.71 o
  -3   9   7        0.18        9.14      5.77 o
  -2   9   7      248.40      240.42      8.96 o
  -1   9   7       93.23       92.14      8.15 o
   0   9   7       53.33       64.20      7.78 o
   1   9   7        0.68        3.18      6.63 o
   2   9   7       16.21       12.94      7.05 o
   3   9   7       77.73       98.28      8.87 o
   4   9   7       54.39       40.04      8.53 o
   5   9   7        0.00        4.21      8.19 o
   6   9   7        3.31        5.01      8.37 o
   7   9   7        0.70        6.44      8.66 o
   8   9   7        0.05        3.16     10.26 o
   9   9   7       13.75       20.81     11.46 o
 -12  10   7        7.32       15.17      9.91 o
 -11  10   7        7.99        8.87      8.77 o
 -10  10   7        5.82       16.95     10.70 o
  -9  10   7       11.60       16.90     10.03 o
  -8  10   7        6.87       14.40      9.47 o
  -7  10   7        1.75        2.77      6.89 o
  -6  10   7        2.22        5.82      5.70 o
  -5  10   7        6.60       15.61      6.29 o
  -4  10   7        5.76        4.92      6.09 o
  -3  10   7        2.59        2.75      6.02 o
  -2  10   7       39.30       44.61      6.91 o
  -1  10   7        8.45        3.57      6.39 o
   0  10   7        4.46        2.61      6.46 o
   1  10   7       23.69       15.48      7.16 o
   2  10   7        0.08        4.07      7.33 o
   3  10   7       12.40        3.46      7.75 o
   4  10   7        2.43        5.84      7.97 o
   5  10   7        9.44       13.56      8.58 o
   6  10   7        7.41       14.09      9.78 o
   7  10   7       32.26       27.26     10.44 o
   8  10   7        4.03        6.99     10.77 o
 -10  11   7        8.23        8.58     11.08 o
  -9  11   7        7.36       10.51     10.53 o
  -8  11   7        4.78       11.03      7.72 o
  -7  11   7       40.02       44.91      7.05 o
  -6  11   7        7.34        4.88      5.68 o
  -5  11   7       18.83       13.71      6.45 o
  -4  11   7        7.02       17.29      6.33 o
  -3  11   7        3.86        5.36      6.24 o
  -2  11   7       12.49       13.26      6.58 o
  -1  11   7       11.33        9.11      6.55 o
   0  11   7        0.03        2.37      6.55 o
   1  11   7       49.10       37.08      7.61 o
   2  11   7        0.99        2.48      7.71 o
   3  11   7        2.82        6.98      8.25 o
   4  11   7       11.50        5.68      8.38 o
   5  11   7       52.11       67.86     10.49 o
  -4  12   7       16.23       19.89      8.08 o
  -3  12   7        1.38        5.60      7.83 o
  -2  12   7        2.36        4.20      6.66 o
  -1  12   7       43.29       54.94      7.49 o
   0  12   7        6.75       14.66      7.30 o
 -20   0   8      177.95      204.35     40.46 o
 -19   0   8       28.09        2.89     20.83 o
 -18   0   8        0.05        0.27     22.38 o
 -17   0   8      354.84      363.97     19.96 o
 -16   0   8     2275.07     2193.79     54.83 o
 -15   0   8      282.68      268.99     23.76 o
 -14   0   8      541.09      562.48     20.23 o
 -13   0   8      268.48      259.85     15.66 o
 -12   0   8      115.69      147.33     16.42 o
 -11   0   8       12.65       17.71      9.52 o
 -10   0   8      160.39      126.57     16.18 o
  -9   0   8      205.46      190.21     11.22 o
  -8   0   8        8.94       19.53      6.72 o
  -7   0   8       68.98       49.51     15.58 o
  -6   0   8      961.32      849.89     22.41 o
  -5   0   8     6337.25     6142.44     76.50 o
  -4   0   8       68.92      174.61     19.08 o
  -3   0   8     5178.33     5042.18    140.81 o
  -2   0   8     3987.55     3059.98     62.50 o
  -1   0   8     2863.44     3025.03     33.37 o
   0   0   8     3551.54     4158.16    123.01 o
   1   0   8        0.70        0.77      8.20 o
   2   0   8     3407.15     3665.69     95.55 o
   3   0   8      171.58      124.05     14.46 o
   4   0   8        0.09        6.36      7.57 o
   5   0   8      115.24      139.91     25.74 o
   6   0   8      651.98      649.18     62.77 o
   7   0   8        3.37       17.77      9.51 o
   8   0   8      476.31      510.07     28.81 o
   9   0   8        6.20        6.67     18.68 o
  10   0   8      553.85      589.35     40.66 o
  11   0   8       62.55       61.38     22.61 o
  12   0   8       71.84       60.02     21.20 o
  13   0   8       50.39       38.36     23.20 o
  14   0   8      215.23      243.45     29.22 o
  15   0   8      116.61      118.95     29.35 o
 -20   1   8        0.73       11.61     16.77 o
 -19   1   8       73.44       76.44     17.32 o
 -18   1   8       62.95       51.44     12.31 o
 -17   1   8      396.64      383.64     23.20 o
 -16   1   8       96.73       81.84      9.05 o
 -15   1   8        0.27        7.35      7.72 o
 -14   1   8      134.90      126.23      7.80 o
 -13   1   8      387.63      426.56     11.93 o
 -12   1   8      165.91      148.79      8.45 o
 -11   1   8      484.66      492.05     10.30 o
 -10   1   8        2.54        2.87      4.98 o
  -9   1   8      469.07      448.25     11.85 o
  -8   1   8     1492.42     1629.64     20.91 o
  -7   1   8      477.43      513.35     21.74 o
  -6   1   8     3728.43     4121.61     62.39 o
  -5   1   8       67.17       76.51      9.62 o
  -4   1   8      313.05      381.92     16.00 o
  -3   1   8      623.78      627.19     11.48 o
  -2   1   8      358.25      237.11     20.20 o
  -1   1   8      657.86      664.35     23.07 o
   0   1   8     2909.58     2916.00     30.85 o
   1   1   8     3752.34     4208.46     87.29 o
   2   1   8      719.59      711.31     15.77 o
   3   1   8     1533.79     1578.93     20.14 o
   4   1   8     1218.91     1118.03     17.61 o
   5   1   8       57.15       28.67     10.05 o
   6   1   8      429.23      523.32     13.30 o
   7   1   8       27.31       22.94      8.51 o
   8   1   8       59.64       73.59     12.41 o
   9   1   8      443.50      411.12     23.33 o
  10   1   8        1.91        5.06     12.25 o
  11   1   8       77.84       34.93     13.70 o
  12   1   8       28.49       14.22     16.13 o
  13   1   8        3.05        7.08     15.71 o
  14   1   8       56.93       40.65     17.35 o
  15   1   8        4.41        1.73     17.64 o
 -20   2   8        9.51        6.54     21.35 o
 -19   2   8       13.11       18.93     15.97 o
 -18   2   8       35.41       35.52     12.92 o
 -17   2   8       29.66       13.50     11.59 o
 -16   2   8       47.85       40.74     12.52 o
 -15   2   8      429.95      424.91     12.99 o
 -14   2   8      359.14      334.54     10.96 o
 -13   2   8       12.19       10.99      6.18 o
 -12   2   8      421.35      486.69     12.44 o
 -11   2   8      400.95      393.65      9.37 o
 -10   2   8     1134.08     1113.43     17.38 o
  -9   2   8       59.59       67.92      9.14 o
  -8   2   8       23.67       16.27      5.44 o
  -7   2   8       88.24       81.61      9.22 o
  -6   2   8      118.51      144.96      6.84 o
  -5   2   8     4624.68     4810.64     82.89 o
  -4   2   8      270.75      268.08      7.95 o
  -3   2   8     3858.34     3915.05     70.09 o
  -2   2   8      461.55      406.46     14.33 o
  -1   2   8      152.14       88.41      7.87 o
   0   2   8      392.84      416.60      9.61 o
   1   2   8     2272.11     2102.06     31.88 o
   2   2   8      489.52      435.52      8.70 o
   3   2   8      824.48      771.75     12.58 o
   4   2   8      416.76      384.63     16.84 o
   5   2   8      190.98      198.88      8.41 o
   6   2   8       97.60      102.13      8.21 o
   7   2   8       60.51       53.43      8.49 o
   8   2   8       44.03       40.50      8.75 o
   9   2   8      107.57      108.88     14.18 o
  10   2   8       13.78       25.67     12.53 o
  11   2   8       35.32       36.86     19.77 o
  12   2   8       26.00       19.76     15.48 o
  13   2   8       19.65       22.85     15.97 o
  14   2   8        6.29       10.24     16.44 o
  15   2   8        0.88       10.62     18.11 o
 -20   3   8        6.23        2.70     19.90 o
 -19   3   8        3.12        5.84     14.36 o
 -18   3   8        5.48        6.47     14.76 o
 -17   3   8       23.33       15.88     12.44 o
 -16   3   8       39.67       45.38     12.08 o
 -15   3   8        0.44        2.35     10.50 o
 -14   3   8      279.14      290.62      7.97 o
 -13   3   8       44.40       61.95      6.82 o
 -12   3   8       41.92       32.41      5.85 o
 -11   3   8      558.78      600.03     13.37 o
 -10   3   8       10.36       11.59      6.51 o
  -9   3   8      281.40      298.79     13.35 o
  -8   3   8     2455.91     2294.06     50.32 o
  -7   3   8     1310.28     1509.83     11.62 o
  -6   3   8       12.42        4.94      3.93 o
  -5   3   8     1341.59     1427.07     16.13 o
  -4   3   8      144.58      203.31      6.08 o
  -3   3   8      272.01      311.62     13.44 o
  -2   3   8      746.71      723.43     10.96 o
  -1   3   8       48.53       35.77      5.99 o
   0   3   8     2152.79     2141.13     36.21 o
   1   3   8       25.24       18.45      6.24 o
   2   3   8     2232.21     2205.08     28.77 o
   3   3   8       60.13       83.11      7.64 o
   4   3   8      231.62      256.29      9.61 o
   5   3   8       42.43        7.49      6.34 o
   6   3   8      740.97      772.05     17.58 o
   7   3   8      875.41      838.49     22.06 o
   8   3   8        2.11        2.97      7.83 o
   9   3   8        2.10        0.23      9.88 o
  10   3   8      245.73      260.73     17.59 o
  11   3   8      228.62      286.99     24.36 o
  12   3   8        6.12       21.82     16.06 o
  13   3   8        7.05       17.10     15.20 o
  14   3   8       27.07       22.53     19.52 o
 -19   4   8       20.15       28.36     15.82 o
 -18   4   8       32.77       41.06     15.85 o
 -17   4   8        0.29        0.58     12.94 o
 -16   4   8        2.37        4.62     13.00 o
 -15   4   8        7.41        6.42      9.59 o
 -14   4   8      121.50      102.11      9.99 o
 -13   4   8       14.38       12.82      7.64 o
 -12   4   8      377.51      407.07     12.31 o
 -11   4   8       15.56       17.74      7.06 o
 -10   4   8      350.90      391.98     10.95 o
  -9   4   8      194.82      223.87      9.59 o
  -8   4   8       45.71       59.04      5.81 o
  -7   4   8      899.16      976.30     19.92 o
  -6   4   8      273.13      322.42     14.56 o
  -5   4   8       39.00       19.13      5.82 o
  -4   4   8     2202.91     2284.12     26.67 o
  -3   4   8     1676.66     1701.09     19.51 o
  -2   4   8      799.87      749.98     15.76 o
  -1   4   8     2085.39     2141.29     23.92 o
   0   4   8        5.47        9.53      4.62 o
   1   4   8     1934.10     1770.90     18.12 o
   2   4   8       60.96       80.00      5.47 o
   3   4   8      306.58      293.89     10.99 o
   4   4   8        0.21        5.45      5.77 o
   5   4   8      905.97      825.97     19.41 o
   6   4   8       24.91       25.91      7.96 o
   7   4   8      561.51      559.60     16.03 o
   8   4   8      325.56      356.86     14.82 o
   9   4   8       78.84       90.06     17.96 o
  10   4   8        5.98        4.64     10.91 o
  11   4   8       10.60       10.65     13.28 o
  12   4   8       79.81       82.69     18.90 o
  13   4   8        1.94       22.66     19.16 o
  14   4   8       13.22       21.40     20.18 o
 -19   5   8        0.25        7.69     16.05 o
 -18   5   8        1.05        4.43     14.51 o
 -17   5   8       54.29       75.64     15.04 o
 -16   5   8       12.82        8.77     14.55 o
 -15   5   8       49.10       42.40     10.65 o
 -14   5   8       15.81       16.00      9.78 o
 -13   5   8        9.29        4.14      9.05 o
 -12   5   8       86.66      110.57      7.99 o
 -11   5   8      523.10      454.16     12.53 o
 -10   5   8      188.73      185.79     10.50 o
  -9   5   8     1273.34     1281.12     30.19 o
  -8   5   8      258.14      261.82      8.73 o
  -7   5   8      575.40      587.22     12.64 o
  -6   5   8      173.95      147.80      6.54 o
  -5   5   8       34.16       45.45      5.05 o
  -4   5   8        3.25        3.23      3.86 o
  -3   5   8      612.41      669.27     11.59 o
  -2   5   8        0.77        9.03      3.70 o
  -1   5   8       19.62       29.11      7.06 o
   0   5   8        1.26        4.25      4.89 o
   1   5   8       13.99       13.47      4.64 o
   2   5   8      135.59      119.41      6.39 o
   3   5   8       36.17        6.46      5.09 o
   4   5   8       14.21       31.56      6.99 o
   5   5   8       20.97       25.33      6.54 o
   6   5   8       20.71       22.02      6.54 o
   7   5   8      212.59      224.32      9.77 o
   8   5   8       83.89       88.79      8.19 o
   9   5   8       54.81       69.92     12.68 o
  10   5   8        3.81        5.71     10.45 o
  11   5   8       12.00       12.48     16.40 o
  12   5   8        9.45       16.44     17.91 o
  13   5   8       48.50       59.72     19.96 o
 -18   6   8        3.92       15.25     18.42 o
 -17   6   8        0.92        0.00     16.98 o
 -16   6   8        0.32        0.00     14.50 o
 -15   6   8        4.87        0.52      9.96 o
 -14   6   8        9.17       11.04      9.99 o
 -13   6   8      258.55      201.80     12.22 o
 -12   6   8      291.63      286.27     20.46 o
 -11   6   8      116.14      140.88     10.00 o
 -10   6   8      362.35      342.40     13.14 o
  -9   6   8      173.84      174.33      8.75 o
  -8   6   8       38.42       51.08      6.15 o
  -7   6   8      982.78      981.82     16.02 o
  -6   6   8        5.26        6.96      4.64 o
  -5   6   8      298.40      329.33      6.49 o
  -4   6   8      104.47       93.82      4.54 o
  -3   6   8      626.85      646.72     15.15 o
  -2   6   8       16.08       11.57      4.18 o
  -1   6   8      644.73      657.36     13.90 o
   0   6   8      767.06      764.39     13.76 o
   1   6   8       48.99       39.37      7.11 o
   2   6   8        5.25        1.03      4.88 o
   3   6   8        0.28        5.98      5.36 o
   4   6   8        0.07        0.37      5.47 o
   5   6   8       16.52       20.35      7.06 o
   6   6   8       24.66       24.04      7.82 o
   7   6   8       24.48       15.35      7.81 o
   8   6   8       58.60       47.65      8.72 o
   9   6   8       26.81       51.90     14.87 o
  10   6   8        2.95        7.04     15.42 o
  11   6   8        1.15        1.46     19.16 o
  12   6   8       19.80       54.20     23.53 o
  13   6   8       32.05        6.43     24.36 o
 -17   7   8        0.76        3.49     16.73 o
 -16   7   8       39.58       27.81     18.41 o
 -15   7   8      135.44      119.79     12.53 o
 -14   7   8        0.07        0.29      9.76 o
 -13   7   8       15.78        3.79      9.32 o
 -12   7   8      229.32      263.97     12.28 o
 -11   7   8       12.50       11.13      8.76 o
 -10   7   8      120.66      138.38      9.45 o
  -9   7   8        0.58        0.81      6.48 o
  -8   7   8        6.60        6.95      6.82 o
  -7   7   8      746.43      700.97     14.64 o
  -6   7   8       16.24       18.73      4.99 o
  -5   7   8      197.02      224.75      6.86 o
  -4   7   8       43.65       50.65      4.40 o
  -3   7   8        7.18        5.87      4.14 o
  -2   7   8        5.33        5.10      4.74 o
  -1   7   8      178.06      183.01      8.00 o
   0   7   8       89.33       80.79      8.14 o
   1   7   8      124.46      127.11      7.88 o
   2   7   8        2.27        5.38      6.73 o
   3   7   8      320.07      322.77     12.06 o
   4   7   8        0.49       11.89      7.41 o
   5   7   8      178.49      225.26     11.23 o
   6   7   8       24.01       32.69      8.72 o
   7   7   8        8.27        3.45      8.89 o
   8   7   8       42.43       50.28     10.39 o
   9   7   8      134.80      175.65     17.77 o
  10   7   8       29.07       30.00     16.09 o
  11   7   8        0.08        0.00     15.65 o
  12   7   8       62.86       68.08     24.60 o
 -16   8   8       18.94       19.81     12.86 o
 -15   8   8        8.82        9.83     10.90 o
 -14   8   8        0.22        6.62     10.39 o
 -13   8   8       60.83       54.80     13.80 o
 -12   8   8        4.31        9.94      9.15 o
 -11   8   8        6.96        3.67      8.67 o
 -10   8   8        4.00        6.58      8.26 o
  -9   8   8       36.88       25.98      9.79 o
  -8   8   8       35.56       36.36     11.27 o
  -7   8   8       57.52       43.48      8.22 o
  -6   8   8      347.21      337.57     10.33 o
  -5   8   8       47.13       46.07      6.70 o
  -4   8   8       13.93       33.50      9.73 o
  -3   8   8       26.34       16.82      6.20 o
  -2   8   8      226.11      219.60      8.31 o
  -1   8   8      296.39      280.36     11.10 o
   0   8   8      158.20      151.56     11.05 o
   1   8   8       35.37       29.85      7.35 o
   2   8   8       27.43       22.47      8.55 o
   3   8   8       24.34       20.74      7.62 o
   4   8   8        3.07        2.05      7.67 o
   5   8   8      199.95      150.41     10.60 o
   6   8   8      199.01      215.60     12.32 o
   7   8   8       11.54       10.15      9.21 o
   8   8   8        1.25        2.27     10.64 o
   9   8   8        0.24        2.18     11.25 o
  10   8   8       33.33       25.30     16.59 o
 -14   9   8        7.40       22.13     11.16 o
 -13   9   8        1.68        4.64      9.99 o
 -12   9   8        0.79        3.71      9.09 o
 -11   9   8        4.00        8.28      8.86 o
 -10   9   8        0.31        0.20      9.69 o
  -9   9   8        6.70        7.20      9.78 o
  -8   9   8        0.40        0.19      9.14 o
  -7   9   8       33.25       26.75      7.33 o
  -6   9   8        2.81        2.23      5.66 o
  -5   9   8      112.32      100.95      7.37 o
  -4   9   8      233.09      201.89      8.64 o
  -3   9   8       89.97       85.41      7.57 o
  -2   9   8       17.13       29.63      6.84 o
  -1   9   8        1.00        5.39      6.40 o
   0   9   8       32.16       43.15      7.60 o
   1   9   8       14.42        8.94      7.22 o
   2   9   8       55.10       53.86      9.06 o
   3   9   8       97.30       97.49      9.56 o
   4   9   8      147.49      154.50     10.53 o
   5   9   8        3.61        4.94      8.54 o
   6   9   8       69.02       66.45     14.33 o
   7   9   8        0.01        2.76     10.16 o
   8   9   8        6.95       12.88     11.27 o
   9   9   8       10.62       13.39     12.07 o
 -12  10   8        5.26        8.52      9.84 o
 -11  10   8       13.56       18.52     11.39 o
 -10  10   8       13.27       45.29     15.91 o
  -9  10   8        0.08        0.32     10.10 o
  -8  10   8        2.78        8.59      9.68 o
  -7  10   8        0.98        2.87      5.90 o
  -6  10   8        9.08       16.49      6.14 o
  -5  10   8        0.04        0.33      6.33 o
  -4  10   8       10.59        9.78      6.58 o
  -3  10   8       28.24       14.30      6.75 o
  -2  10   8       59.93       51.71      7.37 o
  -1  10   8        7.54       25.11      7.00 o
   0  10   8        0.01        0.68      6.69 o
   1  10   8       12.24       11.01      7.46 o
   2  10   8        9.62        4.44      7.70 o
   3  10   8       96.63       94.00      9.74 o
   4  10   8       44.82       38.16     10.52 o
   5  10   8       16.69       27.38     11.12 o
   6  10   8        6.97       19.23     17.15 o
   7  10   8        3.97       10.99     10.77 o
  -9  11   8       12.47       19.79     10.95 o
  -8  11   8        4.65        1.92      7.02 o
  -7  11   8        0.05        1.36      6.04 o
  -6  11   8        7.51        7.99      6.88 o
  -5  11   8        1.68        8.20      6.71 o
  -4  11   8       41.86       44.94      8.74 o
  -3  11   8        0.10        6.12      6.51 o
  -2  11   8        7.49        4.26      6.61 o
  -1  11   8        1.96        4.10      6.89 o
   0  11   8        1.07        3.13      7.09 o
   1  11   8        3.46        7.41      7.87 o
   2  11   8        1.55        3.94      8.18 o
   3  11   8       75.70       69.85      9.93 o
   4  11   8        0.43        6.22      8.85 o
 -20   1   9        0.20        5.28     17.43 o
 -19   1   9       44.18       51.45     12.54 o
 -18   1   9       42.85       25.45     12.28 o
 -17   1   9      236.14      208.65     12.75 o
 -16   1   9      145.60      182.04     10.83 o
 -15   1   9      458.29      429.64     17.87 o
 -14   1   9      262.40      253.33     11.25 o
 -13   1   9      376.04      386.15     12.17 o
 -12   1   9      165.96      152.73      7.30 o
 -11   1   9      679.24      622.22     15.33 o
 -10   1   9     2475.17     2481.46     38.71 o
  -9   1   9     1512.77     1615.96     28.61 o
  -8   1   9      287.07      337.81     13.18 o
  -7   1   9      342.38      317.04      7.38 o
  -6   1   9     1160.79     1047.09     11.20 o
  -5   1   9     2669.47     2189.65     19.06 o
  -4   1   9      530.88      503.50      8.48 o
  -3   1   9      631.93      694.78     12.86 o
  -2   1   9      236.92      210.52      9.69 o
  -1   1   9        0.16       20.53      6.76 o
   0   1   9     1384.45     1395.38     30.90 o
   1   1   9      154.48      169.19     10.67 o
   2   1   9      401.29      364.02     12.36 o
   3   1   9      308.54      315.51      9.60 o
   4   1   9      216.74      215.48      8.72 o
   5   1   9       65.61       68.44      9.90 o
   6   1   9        0.80        1.33      7.20 o
   7   1   9       15.45       37.70      8.83 o
   8   1   9       14.29       12.21      9.41 o
   9   1   9      133.04      149.59     13.72 o
  10   1   9      229.47      221.96     16.68 o
  11   1   9       79.93      145.92     16.69 o
  12   1   9        7.28        0.00     15.52 o
  13   1   9       13.72       22.19     15.75 o
  14   1   9       30.51       30.77     18.31 o
 -20   2   9       80.55      114.18     23.46 o
 -19   2   9        2.67        1.08     12.47 o
 -18   2   9       57.08       34.56     12.86 o
 -17   2   9       14.49       17.75     12.03 o
 -16   2   9      320.26      355.79     14.23 o
 -15   2   9      164.73      144.60      9.33 o
 -14   2   9       94.38       91.46      7.74 o
 -13   2   9      359.07      365.51     10.87 o
 -12   2   9       12.58       11.84      5.70 o
 -11   2   9      154.24      140.33      7.29 o
 -10   2   9      153.74      148.78      7.14 o
  -9   2   9       39.11       32.32      5.26 o
  -8   2   9      326.72      359.56     17.53 o
  -7   2   9      525.76      527.02     12.26 o
  -6   2   9      105.97       88.40      5.40 o
  -5   2   9     1225.65     1318.53     17.54 o
  -4   2   9     2936.85     2984.72     28.86 o
  -3   2   9     2174.51     2260.87     17.97 o
  -2   2   9      290.06      225.56     16.09 o
  -1   2   9      433.76      367.86     10.34 o
   0   2   9       61.95       51.46      5.96 o
   1   2   9      196.02      179.13     11.44 o
   2   2   9     6400.76     6215.63     98.07 o
   3   2   9       25.66       14.58      8.06 o
   4   2   9      245.35      265.85     13.39 o
   5   2   9      957.09      853.96     19.53 o
   6   2   9        0.57        3.69      7.15 o
   7   2   9        6.79       11.13      8.81 o
   8   2   9      101.56       88.21     11.81 o
   9   2   9        3.50        1.99     12.26 o
  10   2   9        0.37        0.58     13.55 o
  11   2   9        6.96       11.84     15.30 o
  12   2   9        0.43        5.95     15.52 o
  13   2   9        0.07        5.98     15.64 o
  14   2   9        4.00        2.79     17.06 o
 -20   3   9       14.29       20.05     15.47 o
 -19   3   9        0.10        9.13     14.47 o
 -18   3   9        0.84        4.16     13.47 o
 -17   3   9       18.39        4.45     11.65 o
 -16   3   9       63.05       74.62     12.16 o
 -15   3   9        0.03        0.80      6.18 o
 -14   3   9      474.57      461.46     12.86 o
 -13   3   9      148.67      172.60      8.44 o
 -12   3   9      829.89      859.79     15.80 o
 -11   3   9      426.93      406.80     13.09 o
 -10   3   9       12.99        6.82      6.08 o
  -9   3   9      220.43      177.28      9.43 o
  -8   3   9      699.26      598.34     12.16 o
  -7   3   9     1029.33     1132.82     18.83 o
  -6   3   9       17.08       88.51      6.50 o
  -5   3   9       43.56       38.24      4.75 o
  -4   3   9     1697.75     1585.71     12.66 o
  -3   3   9     2124.39     2013.11     17.80 o
  -2   3   9      928.67      928.43     14.16 o
  -1   3   9        3.12       11.03      6.46 o
   0   3   9     3287.41     3138.75     37.50 o
   1   3   9      392.66      308.32     12.43 o
   2   3   9      159.96      124.93      7.66 o
   3   3   9      539.70      493.58     13.05 o
   4   3   9      157.46      143.39      8.12 o
   5   3   9      100.53       98.61      8.91 o
   6   3   9      605.05      570.26     17.68 o
   7   3   9        4.22       20.03      7.69 o
   8   3   9      103.15       98.35     11.35 o
   9   3   9      173.68      171.92     12.98 o
  10   3   9        2.83        8.13     13.31 o
  11   3   9       72.58       78.14     16.50 o
  12   3   9       11.17       20.23     16.15 o
  13   3   9        9.41        0.28     16.16 o
  14   3   9        8.76       16.56     20.21 o
 -19   4   9        0.01        3.18     15.04 o
 -18   4   9       47.83       39.60     14.81 o
 -17   4   9        3.60        4.49     13.15 o
 -16   4   9        0.02        9.08     12.70 o
 -15   4   9      116.72       92.97     15.79 o
 -14   4   9       85.02       83.76     10.72 o
 -13   4   9       14.16        5.38      6.11 o
 -12   4   9        4.07        9.79      6.07 o
 -11   4   9       66.92       64.75      7.55 o
 -10   4   9       44.37       55.34      7.76 o
  -9   4   9      216.21      244.78      8.91 o
  -8   4   9      588.00      594.05     13.86 o
  -7   4   9       14.49       18.82      5.60 o
  -6   4   9        2.56        5.44      4.38 o
  -5   4   9      384.57      368.45     11.77 o
  -4   4   9       90.68       27.58      4.37 o
  -3   4   9       24.16       21.16      4.45 o
  -2   4   9     1464.72     1441.68     27.78 o
  -1   4   9     1120.52     1217.61     24.82 o
   0   4   9      343.60      294.29     10.29 o
   1   4   9       21.81       12.43      5.45 o
   2   4   9       27.85       28.94      6.00 o
   3   4   9        7.93       14.26      6.05 o
   4   4   9      471.81      448.78     12.35 o
   5   4   9      338.63      339.70     10.89 o
   6   4   9      687.33      685.85     19.62 o
   7   4   9       15.12       15.43      8.12 o
   8   4   9      141.74      141.99     11.76 o
   9   4   9       87.76      102.62     12.52 o
  10   4   9       40.20       51.43     14.46 o
  11   4   9      112.40      105.24     17.80 o
  12   4   9        3.81        8.98     18.07 o
  13   4   9       25.36       24.85     19.89 o
 -19   5   9       14.61       12.40     18.26 o
 -18   5   9       20.29       14.28     16.86 o
 -17   5   9        7.74        0.61     15.51 o
 -16   5   9       44.77       46.11     15.65 o
 -15   5   9       39.09       26.42     10.65 o
 -14   5   9      541.78      469.98     16.48 o
 -13   5   9      375.59      419.14     13.51 o
 -12   5   9      532.22      535.86     18.91 o
 -11   5   9      120.80      119.11      9.09 o
 -10   5   9      120.29      106.72      7.94 o
  -9   5   9        1.28        5.99      4.51 o
  -8   5   9      365.23      408.22     11.58 o
  -7   5   9      456.23      430.77      7.80 o
  -6   5   9      330.04      323.12      6.34 o
  -5   5   9       41.46       44.94      4.27 o
  -4   5   9      234.47      248.24      7.91 o
  -3   5   9      671.06      607.23     15.98 o
  -2   5   9      501.17      570.49     15.16 o
  -1   5   9       93.39      103.77      6.38 o
   0   5   9       40.12       28.97      5.45 o
   1   5   9        0.59        2.79      4.86 o
   2   5   9       73.25       77.90      6.07 o
   3   5   9       90.44       95.52      7.55 o
   4   5   9       36.97       46.13      7.43 o
   5   5   9       17.57       16.12      6.78 o
   6   5   9       77.95       62.61      8.30 o
   7   5   9      206.22      176.01     10.59 o
   8   5   9       28.74       38.52     15.52 o
   9   5   9      263.17      343.17     18.97 o
  10   5   9        1.77       11.57     13.76 o
  11   5   9        5.54       14.93     16.94 o
  12   5   9        7.48        6.03     17.57 o
  13   5   9        0.08        0.58     24.19 o
 -18   6   9        1.85        2.32     17.38 o
 -17   6   9        8.01        3.67     15.64 o
 -16   6   9      291.56      291.75     21.12 o
 -15   6   9        4.35        4.36     10.21 o
 -14   6   9        0.51        0.56      9.64 o
 -13   6   9      278.27      258.29     13.70 o
 -12   6   9        0.75        0.51      8.54 o
 -11   6   9       31.74       38.83      9.35 o
 -10   6   9        0.40        1.58      6.38 o
  -9   6   9       51.00       39.63      8.18 o
  -8   6   9      252.31      258.09      8.61 o
  -7   6   9       32.19       15.94      5.08 o
  -6   6   9      611.53      562.49     15.05 o
  -5   6   9      195.17      186.17      9.12 o
  -4   6   9      335.28      422.26     11.47 o
  -3   6   9        9.29       10.71      4.68 o
  -2   6   9       72.66       85.14      5.61 o
  -1   6   9      271.69      298.19      9.38 o
   0   6   9      736.63      761.86     19.39 o
   1   6   9        1.10        4.33      5.10 o
   2   6   9      165.14      151.58      8.13 o
   3   6   9       34.63       29.60      6.37 o
   4   6   9       16.20       11.31      6.19 o
   5   6   9      137.24      186.43      9.29 o
   6   6   9        0.69        3.50      7.50 o
   7   6   9       92.99       94.01      9.55 o
   8   6   9      464.76      485.32     21.97 o
   9   6   9       38.48       48.48     12.67 o
  10   6   9       27.42       41.71     16.85 o
  11   6   9        2.26        2.35     21.31 o
  12   6   9       24.03        3.85     21.97 o
 -17   7   9       95.31       98.50     19.52 o
 -16   7   9        0.22       15.43     16.82 o
 -15   7   9       41.66       10.39     11.11 o
 -14   7   9       81.34       88.69     12.69 o
 -13   7   9        6.25        6.90      9.82 o
 -12   7   9        0.50        3.59      8.91 o
 -11   7   9       42.01       34.68      9.04 o
 -10   7   9      340.93      300.71     14.35 o
  -9   7   9        0.81        6.80      7.80 o
  -8   7   9       98.08      114.07      7.89 o
  -7   7   9      101.65      104.61      6.67 o
  -6   7   9      240.67      243.61      9.17 o
  -5   7   9      130.85      111.65      6.40 o
  -4   7   9       44.87       32.21      5.85 o
  -3   7   9       36.27       18.80      4.49 o
  -2   7   9      156.90      148.38      7.05 o
  -1   7   9      265.23      295.09     10.63 o
   0   7   9       27.48       22.27      7.30 o
   1   7   9       30.22       29.14      7.64 o
   2   7   9       59.55       66.56      8.56 o
   3   7   9       19.55        9.55      7.78 o
   4   7   9      860.57      836.31     28.84 o
   5   7   9       19.97       14.30      8.33 o
   6   7   9      910.34      890.81     21.15 o
   7   7   9       23.09       23.70      9.47 o
   8   7   9       58.01       69.28     10.80 o
   9   7   9        1.89        4.89     14.87 o
  10   7   9       18.14       30.06     16.80 o
  11   7   9        1.91        5.77     21.89 o
 -16   8   9        0.10        6.09     12.20 o
 -15   8   9       45.59       66.48     12.22 o
 -14   8   9        0.75        2.55      9.90 o
 -13   8   9       96.07      108.04     12.88 o
 -12   8   9        3.51       11.60      9.74 o
 -11   8   9       15.80       14.18     10.54 o
 -10   8   9        0.99        2.16      9.98 o
  -9   8   9       65.13       51.54     10.61 o
  -8   8   9      491.28      488.51     13.74 o
  -7   8   9        6.12       11.39      6.04 o
  -6   8   9       16.61       15.87      6.20 o
  -5   8   9      300.51      275.58     10.31 o
  -4   8   9        0.01        1.84      6.32 o
  -3   8   9      386.11      382.05     11.46 o
  -2   8   9       60.90       76.85     11.71 o
  -1   8   9      423.61      374.68     11.58 o
   0   8   9      126.52      126.48      8.99 o
   1   8   9       34.09       37.39      8.05 o
   2   8   9       18.18       18.65      7.75 o
   3   8   9      123.13      141.34      9.91 o
   4   8   9      109.40      132.68     16.33 o
   5   8   9        1.79        3.29      8.41 o
   6   8   9        5.41       18.32      9.00 o
   7   8   9        5.20        8.51      9.51 o
   8   8   9       36.23       35.71     12.29 o
   9   8   9       11.95       26.64     16.40 o
  10   8   9        2.40       10.31     17.33 o
 -14   9   9       10.29       13.08     10.63 o
 -13   9   9        0.04        2.47      9.75 o
 -12   9   9        0.62        3.71     10.96 o
 -11   9   9       54.45       48.64     11.89 o
 -10   9   9       24.32       32.28     11.51 o
  -9   9   9        1.29       11.49     10.55 o
  -8   9   9       23.24       12.56      7.67 o
  -7   9   9       48.77       34.57      6.94 o
  -6   9   9       92.21      103.60      7.90 o
  -5   9   9       32.23       36.75      9.21 o
  -4   9   9      238.79      210.66     10.25 o
  -3   9   9        5.61        6.44      6.83 o
  -2   9   9       36.44       23.96      6.97 o
  -1   9   9        0.04        2.71      6.65 o
   0   9   9       12.00       16.74      9.82 o
   1   9   9        2.25        2.76      7.66 o
   2   9   9       67.18       51.37      8.96 o
   3   9   9       29.96       31.17      8.69 o
   4   9   9       28.65       28.26      8.91 o
   5   9   9        5.14        6.90      8.71 o
   6   9   9       29.94       32.20     11.17 o
   7   9   9        0.94        4.31     11.03 o
   8   9   9        2.39        2.15     11.77 o
 -12  10   9        1.57        4.29     11.51 o
 -11  10   9       35.20       24.91     13.85 o
 -10  10   9        7.83        5.13     11.06 o
  -9  10   9        7.54       14.92      9.16 o
  -8  10   9        7.87        4.27      6.71 o
  -7  10   9       25.03       31.50      6.72 o
  -6  10   9        4.35       15.44      7.10 o
  -5  10   9       29.75       33.14      7.96 o
  -4  10   9        0.55        6.39      6.84 o
  -3  10   9       80.97       64.83      7.80 o
  -2  10   9        2.56        9.34      7.04 o
  -1  10   9       18.60       21.47      7.22 o
   0  10   9        0.17        0.58      6.86 o
   1  10   9       86.22       93.60     10.11 o
   2  10   9       46.18       55.64     11.78 o
   3  10   9        2.87        2.49      8.19 o
   4  10   9        2.67        1.73      8.83 o
   5  10   9        1.44        2.99      9.11 o
   6  10   9        0.00        3.60     10.46 o
  -9  11   9        2.04        5.75      7.89 o
  -8  11   9       27.83       23.18      7.89 o
  -7  11   9        1.37        4.93      7.48 o
  -6  11   9       34.17       29.47      7.68 o
  -5  11   9        0.70        4.00      6.94 o
  -4  11   9        1.12       10.53      7.13 o
  -3  11   9        2.30        5.04      7.08 o
  -2  11   9        5.06        6.31      7.19 o
  -1  11   9       45.85       46.75      8.19 o
   0  11   9        5.42        6.11      7.68 o
   1  11   9       30.73       41.67      9.05 o
   2  11   9        0.00        7.03      8.45 o
   3  11   9       37.35       47.58     13.83 o
 -21   0  10        2.55       20.10     26.71 o
 -20   0  10       34.72       32.59     26.65 o
 -19   0  10        3.25       26.75     26.30 o
 -18   0  10       47.60       76.22     18.92 o
 -17   0  10      422.37      460.08     37.73 o
 -16   0  10     1240.54     1217.72     32.05 o
 -15   0  10       21.91       17.14     12.67 o
 -14   0  10      769.03      710.41     27.50 o
 -13   0  10      106.85      100.55     11.05 o
 -12   0  10       22.88        8.98      9.03 o
 -11   0  10     2146.57     2046.18     39.91 o
 -10   0  10     5727.59     5951.53    103.31 o
  -9   0  10       48.80       82.42     19.85 o
  -8   0  10      267.59      295.67     31.25 o
  -7   0  10       14.04        9.59      5.24 o
  -6   0  10      997.20      975.71     15.38 o
  -5   0  10      760.97      649.63     15.64 o
  -4   0  10      190.77      206.52     14.65 o
  -3   0  10     1536.62     1276.69     28.34 o
  -2   0  10      535.77      550.09     25.27 o
  -1   0  10      328.05      413.37     18.50 o
   0   0  10      440.86      404.68     12.64 o
   1   0  10     1292.61     1198.91     42.15 o
   2   0  10     1498.08     1575.84     44.62 o
   3   0  10       64.35       33.08      9.67 o
   4   0  10       71.40       59.61     14.33 o
   5   0  10        3.45        3.24     13.35 o
   6   0  10      409.60      420.70     41.84 o
   7   0  10      482.64      513.87     25.54 o
   8   0  10      617.52      595.31     36.78 o
   9   0  10       33.57       26.29     22.43 o
  10   0  10        5.58       32.25     22.27 o
  11   0  10       41.99       30.75     23.91 o
  12   0  10       38.00       29.77     23.70 o
  13   0  10        1.73        0.00     22.05 o
  14   0  10       51.70       44.10     27.58 o
 -21   1  10       11.32       30.14     18.29 o
 -20   1  10        4.01       10.46     16.75 o
 -19   1  10        0.50        2.79     11.67 o
 -18   1  10       11.26       15.36     11.90 o
 -17   1  10      134.50      168.47     10.93 o
 -16   1  10       34.48       24.09      9.28 o
 -15   1  10       22.54       17.34      9.21 o
 -14   1  10      167.44      190.34     11.63 o
 -13   1  10        6.96        5.01      6.12 o
 -12   1  10        2.54        3.08      5.93 o
 -11   1  10        3.40        6.25      6.03 o
 -10   1  10        3.40        9.21      6.62 o
  -9   1  10       70.67       87.72      9.35 o
  -8   1  10      202.71      134.32     13.70 o
  -7   1  10      315.63      253.13     12.93 o
  -6   1  10      681.68      743.89     14.45 o
  -5   1  10     2458.80     2445.50     31.13 o
  -4   1  10      531.55      565.76     10.81 o
  -3   1  10      220.87      188.34     11.84 o
  -2   1  10     3426.36     3990.07     36.21 o
  -1   1  10     1832.49     1773.39     24.05 o
   0   1  10     3190.19     3221.36     26.32 o
   1   1  10       10.17       24.30     10.70 o
   2   1  10       37.75       36.26      4.90 o
   3   1  10      106.14      134.37      6.99 o
   4   1  10      460.74      490.27     13.19 o
   5   1  10      103.69      116.81      8.48 o
   6   1  10        0.05        2.37      9.10 o
   7   1  10       12.10       18.99     10.11 o
   8   1  10       46.80       43.72     11.37 o
   9   1  10        6.10        7.64     13.14 o
  10   1  10       15.70       11.82     14.80 o
  11   1  10       24.32       15.62     15.22 o
  12   1  10        0.14        6.09     15.94 o
  13   1  10       27.32       51.60     18.13 o
  14   1  10       38.70       60.10     19.77 o
 -20   2  10        1.94       12.33     14.85 o
 -19   2  10       39.64       38.65     12.85 o
 -18   2  10       20.64        5.36     12.13 o
 -17   2  10       36.86       24.43     13.06 o
 -16   2  10       26.98       21.97      9.04 o
 -15   2  10       57.59       66.72      9.38 o
 -14   2  10       72.55       80.00     11.85 o
 -13   2  10       48.90       51.90      7.69 o
 -12   2  10        5.06        1.78      6.34 o
 -11   2  10      390.51      414.95     10.63 o
 -10   2  10      155.46      179.95     12.56 o
  -9   2  10      378.61      433.15     10.11 o
  -8   2  10      490.83      576.92     19.89 o
  -7   2  10      324.43      325.95     18.81 o
  -6   2  10      147.82      169.22     12.12 o
  -5   2  10      281.88      264.52      7.27 o
  -4   2  10      458.06      446.09     18.00 o
  -3   2  10      110.46        6.57      5.85 o
  -2   2  10     5235.15     5939.34     79.11 o
  -1   2  10     1002.24      957.18     15.08 o
   0   2  10     2416.01     2336.56     36.40 o
   1   2  10      197.11      198.98     11.32 o
   2   2  10      983.70     1029.47     24.16 o
   3   2  10      503.98      553.16     14.96 o
   4   2  10      258.53      242.21     10.38 o
   5   2  10        0.41        2.52      7.22 o
   6   2  10      103.83      129.64     17.68 o
   7   2  10        1.63        1.48      9.86 o
   8   2  10      194.43      282.03     13.47 o
   9   2  10       19.03       18.16     14.20 o
  10   2  10       16.28        8.02     14.16 o
  11   2  10      141.88      124.03     17.99 o
  12   2  10        5.08        1.45     15.31 o
  13   2  10       28.56        7.82     16.51 o
 -20   3  10       50.62       66.99     16.17 o
 -19   3  10       16.31       19.02     14.87 o
 -18   3  10       13.35       16.82     14.54 o
 -17   3  10       60.78       66.54     13.16 o
 -16   3  10       73.88       65.81     15.43 o
 -15   3  10       36.02       66.32     19.64 o
 -14   3  10      419.10      417.41     11.54 o
 -13   3  10      210.57      193.99      9.20 o
 -12   3  10      375.00      411.07     12.92 o
 -11   3  10      123.04      110.68      8.48 o
 -10   3  10       70.70       71.25      8.44 o
  -9   3  10       69.75       94.48     11.37 o
  -8   3  10       79.57       78.46      6.65 o
  -7   3  10       70.23       67.29      5.06 o
  -6   3  10     3273.73     3332.85     45.64 o
  -5   3  10     1248.01     1157.50     27.26 o
  -4   3  10      239.83      196.42     10.93 o
  -3   3  10      369.36      425.98     10.82 o
  -2   3  10     1199.47     1199.35     17.44 o
  -1   3  10      350.95      409.21     10.35 o
   0   3  10      236.82      186.60      9.93 o
   1   3  10     1781.36     1655.63     25.89 o
   2   3  10      373.09      359.21     13.67 o
   3   3  10      555.00      598.41     11.72 o
   4   3  10      574.24      625.49     15.06 o
   5   3  10       19.33       22.24      8.50 o
   6   3  10      631.85      629.64     15.64 o
   7   3  10       38.54       48.61     10.36 o
   8   3  10      116.13      106.22     13.16 o
   9   3  10       21.53       18.51     13.04 o
  10   3  10       13.76       11.89     14.75 o
  11   3  10        9.87        7.08     14.83 o
  12   3  10       43.62       51.76     17.12 o
  13   3  10        0.00        4.50     19.98 o
 -19   4  10        0.53        1.79     16.51 o
 -18   4  10        0.63        1.13     14.87 o
 -17   4  10      142.56      121.39     19.44 o
 -16   4  10        1.49        6.46     14.95 o
 -15   4  10       97.11       77.18     14.43 o
 -14   4  10      195.74      184.19      8.17 o
 -13   4  10      345.20      402.75     10.95 o
 -12   4  10      158.23      135.64      9.89 o
 -11   4  10      113.25      101.85      8.90 o
 -10   4  10      240.23      258.34      9.69 o
  -9   4  10       14.37       14.56      5.15 o
  -8   4  10      596.77      542.11     12.11 o
  -7   4  10       20.83       19.48      6.20 o
  -6   4  10      130.54      133.67      7.91 o
  -5   4  10      103.32      103.86      6.48 o
  -4   4  10      612.52      542.50     10.99 o
  -3   4  10      812.08      749.00     12.17 o
  -2   4  10        0.02        9.81      5.50 o
  -1   4  10     3008.96     2941.17     39.13 o
   0   4  10       96.19       80.15      7.57 o
   1   4  10        6.21        6.15      6.22 o
   2   4  10       27.88       40.75      6.96 o
   3   4  10       46.22       34.57      8.79 o
   4   4  10      186.60      167.74      9.09 o
   5   4  10     1381.55     1278.99     22.91 o
   6   4  10       11.11       17.19      8.26 o
   7   4  10      254.48      256.29     13.29 o
   8   4  10      235.38      230.17     13.63 o
   9   4  10       47.67       86.49     14.17 o
  10   4  10        0.99        2.59     14.12 o
  11   4  10        0.92        5.03     17.76 o
  12   4  10        2.41       11.71     18.45 o
  13   4  10        0.05       16.83     21.32 o
 -19   5  10        2.19       37.26     19.00 o
 -18   5  10        7.72        9.79     17.11 o
 -17   5  10       94.64       82.64     18.01 o
 -16   5  10        4.44        1.83     15.00 o
 -15   5  10       15.70       24.55     11.39 o
 -14   5  10       18.58       42.93     10.80 o
 -13   5  10       23.38       36.19     10.02 o
 -12   5  10       19.27       22.82     12.11 o
 -11   5  10       30.79       28.55      8.00 o
 -10   5  10       23.06       28.44      6.41 o
  -9   5  10       27.23       22.41      5.81 o
  -8   5  10        1.15       17.54      4.53 o
  -7   5  10      462.88      433.43     10.03 o
  -6   5  10        8.17       23.30      4.09 o
  -5   5  10       37.99       39.40      5.81 o
  -4   5  10      268.91      269.03      7.66 o
  -3   5  10        4.00        4.15      4.64 o
  -2   5  10      115.77      115.26      5.81 o
  -1   5  10      523.28      511.52     12.69 o
   0   5  10       13.77        5.17      5.16 o
   1   5  10        9.04       12.89      5.51 o
   2   5  10       29.57       28.02      6.79 o
   3   5  10        0.25        9.20      6.35 o
   4   5  10        0.01        1.25      7.03 o
   5   5  10      125.86      121.29      9.09 o
   6   5  10       78.82       57.19      9.18 o
   7   5  10      620.38      551.37     19.88 o
   8   5  10       10.16       23.57     13.27 o
   9   5  10      180.99      164.34     16.51 o
  10   5  10       11.88       12.80     16.66 o
  11   5  10        7.44       12.30     18.33 o
  12   5  10       51.82       43.69     41.61 o
 -18   6  10        9.90       11.70     17.36 o
 -17   6  10        4.74       11.06     16.58 o
 -16   6  10        9.33        8.94     15.43 o
 -15   6  10        7.75       28.80     10.59 o
 -14   6  10       20.58        9.48      9.91 o
 -13   6  10        0.37        4.43      9.40 o
 -12   6  10       75.11       85.98     18.22 o
 -11   6  10      167.41      187.97     11.60 o
 -10   6  10       21.06       14.27      7.46 o
  -9   6  10      109.24      134.17      8.54 o
  -8   6  10       33.23       37.13      6.66 o
  -7   6  10      818.08      800.99     14.69 o
  -6   6  10       34.93       36.85      5.61 o
  -5   6  10       31.38       39.67      5.10 o
  -4   6  10       25.98       28.17      5.98 o
  -3   6  10       77.93       73.45      6.56 o
  -2   6  10      351.59      319.67      8.15 o
  -1   6  10      306.50      300.61     10.81 o
   0   6  10       40.61       34.76      5.81 o
   1   6  10        0.07        1.89      5.68 o
   2   6  10       19.47       20.23      6.44 o
   3   6  10       97.49       90.45      8.41 o
   4   6  10      117.36      101.18      8.90 o
   5   6  10      207.51      205.74     10.69 o
   6   6  10       32.27       42.86     12.67 o
   7   6  10       12.03       24.92      9.84 o
   8   6  10        6.11        6.85     11.96 o
   9   6  10       97.81      136.50     16.49 o
  10   6  10       17.13       29.09     21.38 o
  11   6  10       64.29       51.52     23.53 o
 -17   7  10        2.76        0.16     16.58 o
 -16   7  10        2.20        9.73     16.20 o
 -15   7  10        2.44        8.47     10.67 o
 -14   7  10       10.93       12.24     10.09 o
 -13   7  10       39.49       61.38     10.97 o
 -12   7  10       15.89       19.25      9.57 o
 -11   7  10       14.39       16.31     10.29 o
 -10   7  10        1.62        2.28      7.50 o
  -9   7  10      145.47      176.51     12.49 o
  -8   7  10        9.85       15.44      6.58 o
  -7   7  10      431.21      396.12     10.50 o
  -6   7  10      426.91      429.37     10.48 o
  -5   7  10      364.68      373.76      9.93 o
  -4   7  10       59.66       63.70      6.43 o
  -3   7  10      116.16      164.00      9.39 o
  -2   7  10       84.71       77.09      7.60 o
  -1   7  10      127.79      113.40     14.75 o
   0   7  10        0.82        1.67      7.03 o
   1   7  10       34.64       35.21      7.89 o
   2   7  10       96.77       85.96      9.22 o
   3   7  10      201.41      208.99     11.93 o
   4   7  10       72.73      108.84     10.45 o
   5   7  10        8.98       12.12      9.10 o
   6   7  10       28.80       26.61      9.96 o
   7   7  10        9.83       20.89      9.81 o
   8   7  10       41.65       37.79     12.69 o
   9   7  10        6.22        9.48     15.68 o
  10   7  10       26.06       34.97     21.38 o
 -16   8  10        3.69        4.21     12.01 o
 -15   8  10        0.65        2.97     10.68 o
 -14   8  10       16.69       22.81     10.62 o
 -13   8  10       94.25      115.26     11.93 o
 -12   8  10        5.49       16.71     10.97 o
 -11   8  10       69.04       72.44     12.32 o
 -10   8  10       79.18       78.45     10.22 o
  -9   8  10        2.15        9.84      8.05 o
  -8   8  10        0.73        5.20      7.52 o
  -7   8  10       14.45       21.62      6.85 o
  -6   8  10       46.30       40.86      8.15 o
  -5   8  10      210.42      217.62      9.64 o
  -4   8  10       81.17       59.44      7.35 o
  -3   8  10      490.64      473.90     14.49 o
  -2   8  10       40.19       19.28      7.44 o
  -1   8  10      381.15      385.74     12.91 o
   0   8  10      119.55      142.19      9.68 o
   1   8  10      108.64       94.75      9.20 o
   2   8  10      140.95      142.13     10.69 o
   3   8  10        6.76       21.01      8.83 o
   4   8  10       90.18       83.88     10.33 o
   5   8  10        4.52        5.30      9.25 o
   6   8  10       32.81       50.46     10.27 o
   7   8  10        6.02       12.88      9.79 o
   8   8  10        0.01        5.32     15.26 o
   9   8  10       12.76       33.32     16.70 o
 -14   9  10       32.19       40.26     13.00 o
 -13   9  10        4.09        8.28     11.53 o
 -12   9  10       11.12        5.26     11.04 o
 -11   9  10        0.34        0.69      9.86 o
 -10   9  10       41.20       46.00     12.17 o
  -9   9  10        5.61        3.73      7.94 o
  -8   9  10        5.42        8.39      6.92 o
  -7   9  10       52.18       48.62      7.53 o
  -6   9  10      101.68       85.06      8.31 o
  -5   9  10       23.32       20.99      7.40 o
  -4   9  10       99.08       54.82      7.90 o
  -3   9  10        6.22        4.53      7.14 o
  -2   9  10       80.40       71.13      8.57 o
  -1   9  10       57.59       61.85     12.71 o
   0   9  10       35.95       39.29      8.49 o
   1   9  10       28.87       31.62      8.88 o
   2   9  10       40.27       46.80      9.02 o
   3   9  10        6.65       10.94      8.61 o
   4   9  10        0.00        2.94      8.87 o
   5   9  10        2.63        7.06      9.43 o
   6   9  10       17.49       25.74     10.19 o
   7   9  10        0.63       22.07     15.30 o
 -12  10  10       41.79       43.20     13.43 o
 -11  10  10        0.26        7.26     11.84 o
 -10  10  10       11.48       15.88     11.18 o
  -9  10  10       32.90       34.32      8.42 o
  -8  10  10        6.55        9.72      7.20 o
  -7  10  10       11.96       10.33      6.80 o
  -6  10  10       24.76       21.75      7.88 o
  -5  10  10       12.65       26.53      7.43 o
  -4  10  10        6.96        8.39      7.60 o
  -3  10  10       16.74       11.43      7.50 o
  -2  10  10       10.08       18.26      7.77 o
  -1  10  10        2.47        2.08      7.35 o
   0  10  10       13.58       19.59      7.73 o
   1  10  10        5.35        9.42      8.49 o
   2  10  10       23.03       24.68      9.03 o
   3  10  10        0.52        6.01      8.89 o
   4  10  10        3.08        4.93      9.64 o
   5  10  10        0.03        0.39      8.94 o
  -8  11  10        0.10        2.43      7.08 o
  -7  11  10       11.49       13.43      7.95 o
  -6  11  10        6.35        8.04      7.69 o
  -5  11  10       18.49       11.29      7.77 o
  -4  11  10       34.55       54.27     11.06 o
  -3  11  10        3.23       12.87      7.95 o
  -2  11  10        1.07        2.37      7.77 o
  -1  11  10        1.14        2.29      7.75 o
   0  11  10       18.67       29.60      8.40 o
   1  11  10       56.13       52.87      9.80 o
 -20   1  11        0.03        1.89     16.85 o
 -19   1  11      132.25      126.87     16.79 o
 -18   1  11      109.15      116.76     13.73 o
 -17   1  11      186.37      216.35     18.51 o
 -16   1  11       82.21      106.60     10.72 o
 -15   1  11       39.58       40.33      9.34 o
 -14   1  11       58.21       48.85      9.96 o
 -13   1  11        1.23        4.58      6.61 o
 -12   1  11      117.25      119.66      9.65 o
 -11   1  11      480.04      492.27     14.53 o
 -10   1  11      225.85      239.64     12.22 o
  -9   1  11     1263.28     1297.37     32.07 o
  -8   1  11       20.00       17.18      8.38 o
  -7   1  11       20.40       23.60      5.74 o
  -6   1  11       22.27        7.64      4.66 o
  -5   1  11       19.85        7.76      5.10 o
  -4   1  11      105.94      129.06      8.71 o
  -3   1  11      207.40      196.15      8.56 o
  -2   1  11      584.86      551.36     18.49 o
  -1   1  11     1028.58     1039.85     14.77 o
   0   1  11      393.77      389.31     13.71 o
   1   1  11      846.66      827.17     28.88 o
   2   1  11      448.91      441.29     13.58 o
   3   1  11      122.73      119.82      9.71 o
   4   1  11        1.64        2.85      8.82 o
   5   1  11       32.84       48.46     10.85 o
   6   1  11       44.88       43.56     10.51 o
   7   1  11      364.55      341.05     16.74 o
   8   1  11      100.60      108.55     14.26 o
   9   1  11       23.12       19.42     15.01 o
  10   1  11       10.24        3.02     14.28 o
  11   1  11        4.97        7.38     15.26 o
  12   1  11        9.42        0.00     16.17 o
  13   1  11       31.68       56.89     19.02 o
 -20   2  11        4.83        7.38     14.82 o
 -19   2  11       32.08       35.71     13.19 o
 -18   2  11       39.93       35.67     13.23 o
 -17   2  11       23.86       47.98     13.45 o
 -16   2  11        0.37        2.65      8.96 o
 -15   2  11      226.10      232.01     15.80 o
 -14   2  11      902.33      979.35     22.90 o
 -13   2  11       28.46       38.62      7.35 o
 -12   2  11       12.68       11.34      7.02 o
 -11   2  11       31.39        1.37      7.92 o
 -10   2  11       38.85       30.05      8.26 o
  -9   2  11       18.88       13.57      6.56 o
  -8   2  11     1105.53     1002.86     18.65 o
  -7   2  11     1158.41     1099.60     15.53 o
  -6   2  11      157.00      146.61      6.41 o
  -5   2  11      689.71      719.55     11.14 o
  -4   2  11       26.41       20.02      5.01 o
  -3   2  11     1714.33     1783.41     32.35 o
  -2   2  11     5683.25     5276.20     59.49 o
  -1   2  11      437.94      431.55     11.07 o
   0   2  11      282.39      281.64     13.17 o
   1   2  11      609.94      744.83     12.22 o
   2   2  11       69.98       70.33     11.56 o
   3   2  11       29.13       29.97      7.66 o
   4   2  11      100.10       87.58      8.33 o
   5   2  11       68.46       64.60      9.51 o
   6   2  11      194.98      169.49     14.73 o
   7   2  11      232.30      233.71     15.78 o
   8   2  11      274.80      273.28     18.91 o
   9   2  11       14.73       19.31     14.16 o
  10   2  11        1.08        7.17     14.92 o
  11   2  11      126.96      119.57     16.70 o
  12   2  11        0.50        0.58     15.87 o
  13   2  11      112.62      157.47     21.39 o
 -20   3  11       35.74       39.53     19.70 o
 -19   3  11        6.09        1.90     15.39 o
 -18   3  11        4.28        3.80     14.96 o
 -17   3  11        0.67       12.67     13.30 o
 -16   3  11      102.34       71.03     13.27 o
 -15   3  11       19.19       13.82      8.84 o
 -14   3  11       64.95       49.41      9.52 o
 -13   3  11        5.42        7.78      7.20 o
 -12   3  11      419.24      459.92     14.13 o
 -11   3  11       67.24       46.21      7.41 o
 -10   3  11       24.30       22.85      6.65 o
  -9   3  11      385.59      418.41      9.91 o
  -8   3  11       74.53       62.65      7.14 o
  -7   3  11      323.19      286.44      9.90 o
  -6   3  11      152.13      149.92      6.84 o
  -5   3  11      157.16      118.45      5.90 o
  -4   3  11     4879.19     4853.05     75.36 o
  -3   3  11      304.64      262.52     10.03 o
  -2   3  11        0.04        0.40      6.43 o
  -1   3  11        0.12        4.56      6.60 o
   0   3  11      156.31      151.39      7.93 o
   1   3  11     1561.02     1482.88     24.29 o
   2   3  11      597.03      580.24     14.28 o
   3   3  11      162.57      195.08      9.81 o
   4   3  11      213.01      231.71     11.32 o
   5   3  11       12.31       12.60      8.61 o
   6   3  11       59.83       97.31     10.96 o
   7   3  11        6.02        5.49     10.35 o
   8   3  11       42.28       36.02     14.25 o
   9   3  11       25.70        7.12     14.61 o
  10   3  11       24.99       13.97     14.86 o
  11   3  11       23.94       32.92     19.69 o
  12   3  11        6.49       17.84     16.94 o
 -19   4  11       26.55       34.88     18.20 o
 -18   4  11        0.32        0.85     16.11 o
 -17   4  11        3.94        1.12     15.39 o
 -16   4  11       80.95       64.91     16.90 o
 -15   4  11       19.08        6.35     14.78 o
 -14   4  11      227.95      260.49     14.15 o
 -13   4  11       73.10       84.39      9.40 o
 -12   4  11       54.15       34.83      8.55 o
 -11   4  11       22.67       19.04      7.10 o
 -10   4  11       34.44       39.43      7.39 o
  -9   4  11        0.37        2.02      5.49 o
  -8   4  11      296.76      292.84      9.56 o
  -7   4  11        8.09        3.22      4.72 o
  -6   4  11       14.21      121.77      7.90 o
  -5   4  11       99.36      112.97     13.86 o
  -4   4  11       54.45       47.12      5.89 o
  -3   4  11       60.13       38.89      6.56 o
  -2   4  11     1045.08     1065.54     13.91 o
  -1   4  11        5.69       11.78      5.68 o
   0   4  11        0.39        1.02      5.92 o
   1   4  11       21.70       22.78      6.60 o
   2   4  11       51.76       49.06      7.46 o
   3   4  11        6.52        2.96      7.10 o
   4   4  11        3.24        4.16      7.23 o
   5   4  11       83.77       77.74     10.12 o
   6   4  11      507.67      447.96     16.57 o
   7   4  11        9.75        9.31     10.67 o
   8   4  11       17.98       15.91     11.57 o
   9   4  11        5.41        7.89     13.98 o
  10   4  11       30.70       39.74     25.58 o
  11   4  11        0.63       10.82     18.98 o
  12   4  11       12.01       19.61     20.13 o
 -19   5  11       12.11       14.78     18.62 o
 -18   5  11        5.74       17.26     17.72 o
 -17   5  11       28.91       16.80     15.88 o
 -16   5  11        1.63        5.84     13.75 o
 -15   5  11      177.48      173.86     16.43 o
 -14   5  11       59.54       46.56     11.45 o
 -13   5  11        6.39        6.19      9.46 o
 -12   5  11      230.35      234.37     15.68 o
 -11   5  11      142.64      124.22      9.42 o
 -10   5  11        3.09        2.29      6.24 o
  -9   5  11        0.87        2.64      5.69 o
  -8   5  11       10.66        8.20      5.57 o
  -7   5  11        1.08       49.54      5.13 o
  -6   5  11      261.52      198.27      9.56 o
  -5   5  11        5.89        9.20      4.67 o
  -4   5  11        5.85       65.84      7.94 o
  -3   5  11      469.73      426.86     12.21 o
  -2   5  11      416.29      435.93     12.58 o
  -1   5  11       71.61       94.51      8.92 o
   0   5  11      411.56      385.62     11.31 o
   1   5  11      131.10      136.89      8.31 o
   2   5  11       52.92       46.47      7.45 o
   3   5  11      114.54      144.00     10.33 o
   4   5  11       70.08      101.73      9.29 o
   5   5  11        2.33        0.00      7.68 o
   6   5  11       26.85       33.03     10.60 o
   7   5  11       23.60       19.74     12.99 o
   8   5  11       53.72       36.59     14.26 o
   9   5  11        9.73       51.43     17.09 o
  10   5  11        0.17        0.00     16.97 o
  11   5  11       32.81       31.50     23.29 o
 -18   6  11        1.44       11.87     17.51 o
 -17   6  11        8.28       14.90     17.47 o
 -16   6  11       14.56       11.80     15.84 o
 -15   6  11        1.08       14.26     11.56 o
 -14   6  11       68.60       49.71     11.18 o
 -13   6  11       11.30        3.65     10.41 o
 -12   6  11        0.06        2.53      8.98 o
 -11   6  11        6.05        4.45      8.39 o
 -10   6  11       80.65       97.53      8.48 o
  -9   6  11       68.39       61.91      7.89 o
  -8   6  11      599.78      669.94     15.57 o
  -7   6  11       18.02       13.85      5.82 o
  -6   6  11       68.09       80.84      7.61 o
  -5   6  11       60.18       63.61      8.34 o
  -4   6  11       88.50       78.25      5.29 o
  -3   6  11       37.53       35.84      5.46 o
  -2   6  11       22.86        7.71      4.74 o
  -1   6  11       70.32       60.45      7.15 o
   0   6  11       44.26       50.59      6.45 o
   1   6  11       83.51       66.64      6.75 o
   2   6  11      375.34      359.76     11.43 o
   3   6  11       29.33       31.87      7.97 o
   4   6  11      423.15      445.58     16.18 o
   5   6  11       63.29       66.68     11.70 o
   6   6  11      167.47      163.69     15.04 o
   7   6  11       55.84       81.21     13.56 o
   8   6  11      178.91      173.43     20.20 o
   9   6  11       48.96       52.53     16.70 o
  10   6  11       15.78       12.34     22.47 o
 -17   7  11        1.15        3.32     17.24 o
 -16   7  11       29.51       22.52     17.07 o
 -15   7  11       96.16       97.45     12.98 o
 -14   7  11       92.68      123.83     12.83 o
 -13   7  11       23.71       35.10     12.16 o
 -12   7  11       39.66       36.35     11.26 o
 -11   7  11       50.43       47.15     16.02 o
 -10   7  11        8.65       21.94      7.98 o
  -9   7  11       87.44       86.62     11.98 o
  -8   7  11        2.84        2.20      6.03 o
  -7   7  11       53.13       59.73      7.04 o
  -6   7  11      124.30      135.97      8.01 o
  -5   7  11        9.74       10.61      7.16 o
  -4   7  11       14.29        9.79      6.92 o
  -3   7  11       61.43       42.06      8.46 o
  -2   7  11       85.28       90.02      8.13 o
  -1   7  11       40.98       35.60      8.35 o
   0   7  11       43.96       36.09      8.69 o
   1   7  11      163.03      168.19     10.78 o
   2   7  11        3.13       11.29      8.36 o
   3   7  11      166.36      137.70     11.98 o
   4   7  11        6.40        9.23      9.17 o
   5   7  11      132.07      128.91     12.23 o
   6   7  11        0.03        9.22     12.30 o
   7   7  11       21.05       23.41     12.86 o
   8   7  11        8.71       13.62     12.84 o
   9   7  11        3.26        8.19     17.11 o
 -15   8  11       46.13       59.32     14.40 o
 -14   8  11        7.70        2.71     11.97 o
 -13   8  11        0.52        7.43     11.88 o
 -12   8  11        5.81       10.49     11.14 o
 -11   8  11       63.10       77.36     12.21 o
 -10   8  11        4.94        8.38      9.11 o
  -9   8  11       71.44       58.52      9.22 o
  -8   8  11        1.98        2.40      6.89 o
  -7   8  11      137.82      122.48      8.75 o
  -6   8  11       11.28        6.58      7.16 o
  -5   8  11       70.43       79.73      7.80 o
  -4   8  11       94.35       89.29      8.75 o
  -3   8  11       76.24       71.45      8.08 o
  -2   8  11      104.01      116.26     12.21 o
  -1   8  11       82.98       79.92     10.30 o
   0   8  11        0.18        6.27      8.18 o
   1   8  11        0.01        1.12      8.08 o
   2   8  11        7.62        5.75      8.77 o
   3   8  11       19.03       18.80      9.03 o
   4   8  11        0.09        0.92      9.20 o
   5   8  11        0.00        3.87      9.51 o
   6   8  11        0.53        1.34     11.94 o
   7   8  11        0.89       12.25     12.93 o
   8   8  11        5.91       16.76     17.27 o
 -14   9  11       53.09       53.49     13.47 o
 -13   9  11       46.66       68.58     16.85 o
 -12   9  11       18.98       12.72     11.41 o
 -11   9  11       25.33       17.66     11.12 o
 -10   9  11       16.98       16.68     11.64 o
  -9   9  11       57.87       53.14     10.75 o
  -8   9  11        1.62       12.62      7.30 o
  -7   9  11       34.89       29.17      7.43 o
  -6   9  11        4.18        3.58      7.59 o
  -5   9  11        3.40        9.71      7.58 o
  -4   9  11       23.75       12.18      7.68 o
  -3   9  11        4.12        9.32      7.66 o
  -2   9  11        0.44        0.92      7.62 o
  -1   9  11        0.08        6.09      7.84 o
   0   9  11       43.75       26.50      8.88 o
   1   9  11       28.78        9.73      8.92 o
   2   9  11       38.77       39.63      9.61 o
   3   9  11       29.60       31.81      9.91 o
   4   9  11        3.07        1.57      9.57 o
   5   9  11        1.22        6.69     10.09 o
   6   9  11       15.98       26.70     15.53 o
 -11  10  11       14.19       19.80     12.24 o
 -10  10  11       24.29       12.11      9.86 o
  -9  10  11        0.87        5.42      8.11 o
  -8  10  11        1.63        8.27      7.55 o
  -7  10  11       33.16       25.99      8.53 o
  -6  10  11       25.27       32.46      8.30 o
  -5  10  11      122.23      102.39      9.38 o
  -4  10  11        1.51        7.97      7.94 o
  -3  10  11       33.23       43.79     10.84 o
  -2  10  11        1.71        1.50      7.69 o
  -1  10  11       42.52       38.87      8.92 o
   0  10  11       21.10       24.76      8.59 o
   1  10  11       14.99       12.98      9.39 o
   2  10  11        3.46       14.48      9.78 o
   3  10  11       17.67       12.63      9.38 o
   4  10  11        6.97        4.77      9.61 o
  -7  11  11        3.63        1.55      8.11 o
  -6  11  11        6.58       20.15      8.34 o
  -5  11  11       22.36       34.72      8.75 o
  -4  11  11        0.94        1.55      7.89 o
  -3  11  11       10.79        8.01      8.16 o
  -2  11  11       22.69       25.68      8.61 o
  -1  11  11        4.38       15.03      8.68 o
   0  11  11       10.73        5.70      8.35 o
 -20   0  12       20.16        6.09     25.50 o
 -19   0  12       13.54       53.12     24.52 o
 -18   0  12        1.02       10.50     14.03 o
 -17   0  12        3.29        8.09     14.52 o
 -16   0  12      290.88      274.13     24.98 o
 -15   0  12       64.35       60.88     15.83 o
 -14   0  12      478.53      440.23     48.84 o
 -13   0  12      112.14      110.52     15.68 o
 -12   0  12      440.80      403.00     19.12 o
 -11   0  12     1134.27     1075.39     45.59 o
 -10   0  12     5524.11     5989.72    172.52 o
  -9   0  12       29.20       25.24     12.42 o
  -8   0  12      377.06      360.17     10.79 o
  -7   0  12     3181.54     3197.02     72.09 o
  -6   0  12      529.24      451.62     26.64 o
  -5   0  12      351.39      265.68     23.80 o
  -4   0  12     1367.62     1346.18     34.45 o
  -3   0  12      643.30      795.74     26.22 o
  -2   0  12      648.68      662.85     27.80 o
  -1   0  12     1355.56     1446.15     48.82 o
   0   0  12      155.89      107.89     12.49 o
   1   0  12      213.42      274.57     19.88 o
   2   0  12      371.81      444.50     18.54 o
   3   0  12       46.35       45.88     12.86 o
   4   0  12       37.54       42.64     11.29 o
   5   0  12       23.18       12.90     18.84 o
   6   0  12       32.32       57.78     19.60 o
   7   0  12       53.40       55.15     21.45 o
   8   0  12       12.88       22.62     19.60 o
   9   0  12        0.18        8.14     22.68 o
  10   0  12       76.98       85.29     24.29 o
  11   0  12      107.24      157.38     27.58 o
  12   0  12       12.12       12.74     26.75 o
 -20   1  12        8.04        1.59     16.88 o
 -19   1  12        9.05       17.67     12.73 o
 -18   1  12        5.42        9.97     12.08 o
 -17   1  12      108.46      140.85     12.71 o
 -16   1  12       14.89        4.62      9.71 o
 -15   1  12      121.84      132.46     11.49 o
 -14   1  12      215.02      244.51     16.44 o
 -13   1  12        6.44        9.14      9.50 o
 -12   1  12      147.55      143.03     13.31 o
 -11   1  12       34.31       33.60      7.61 o
 -10   1  12        0.35       13.90      7.04 o
  -9   1  12      388.71      384.84     16.81 o
  -8   1  12      911.00      809.18     20.83 o
  -7   1  12        8.41        5.37      5.62 o
  -6   1  12      759.15      774.38     14.12 o
  -5   1  12        9.79       12.91      6.05 o
  -4   1  12      110.80      115.32     13.47 o
  -3   1  12      231.42      211.38     11.97 o
  -2   1  12       23.01       14.45      6.35 o
  -1   1  12      765.93      844.48     25.64 o
   0   1  12      292.93      332.19     18.94 o
   1   1  12        0.11        4.73      6.37 o
   2   1  12      292.64      314.10     13.66 o
   3   1  12      155.86      154.22     12.95 o
   4   1  12       50.60       55.04     11.00 o
   5   1  12      390.85      408.73     15.77 o
   6   1  12       91.78       61.92     12.55 o
   7   1  12       56.55       53.22     12.06 o
   8   1  12        7.28        9.23     13.77 o
   9   1  12       19.25       15.93     14.94 o
  10   1  12       79.06       67.51     17.28 o
  11   1  12       27.90        8.57     16.37 o
  12   1  12        0.01        0.42     18.11 o
 -20   2  12        8.03        1.16     15.19 o
 -19   2  12        5.09       14.66     14.72 o
 -18   2  12        1.61       13.58     14.28 o
 -17   2  12       24.83       21.42     14.42 o
 -16   2  12       31.32       12.32     10.32 o
 -15   2  12      487.09      479.53     17.43 o
 -14   2  12      403.27      392.91     19.66 o
 -13   2  12       69.29       44.97     11.31 o
 -12   2  12      164.00      177.87     14.23 o
 -11   2  12       52.69       49.61      9.43 o
 -10   2  12      295.72      331.07     12.30 o
  -9   2  12       81.15       18.22      7.03 o
  -8   2  12      107.87      102.13      8.97 o
  -7   2  12      407.59      410.65     10.05 o
  -6   2  12      407.72      540.25     14.98 o
  -5   2  12        2.70        0.89      5.60 o
  -4   2  12       65.46       77.90      8.67 o
  -3   2  12       96.63      120.23      9.10 o
  -2   2  12      511.73      487.02     14.65 o
  -1   2  12        0.96        0.76      6.26 o
   0   2  12       21.83       28.77      6.95 o
   1   2  12       33.35       38.13      8.10 o
   2   2  12      493.57      504.19     15.38 o
   3   2  12        0.97        5.12      7.55 o
   4   2  12        0.78       15.34      7.60 o
   5   2  12       64.06       57.53     12.61 o
   6   2  12       74.53       82.98     12.48 o
   7   2  12       50.97       64.65     19.79 o
   8   2  12       55.08       31.70     14.07 o
   9   2  12       25.21       11.69     16.42 o
  10   2  12       62.60       49.50     15.97 o
  11   2  12        1.17        1.87     15.88 o
  12   2  12        6.62       21.50     17.60 o
 -20   3  12       10.65        0.00     16.68 o
 -19   3  12       21.38       20.17     17.11 o
 -18   3  12        0.56        3.42     15.29 o
 -17   3  12       28.33       15.90     15.59 o
 -16   3  12       21.42       37.54     14.08 o
 -15   3  12      243.09      247.57     15.10 o
 -14   3  12      135.97      171.68     11.41 o
 -13   3  12       17.99        9.22      7.96 o
 -12   3  12       48.97       41.21     15.39 o
 -11   3  12      217.14      267.24     13.58 o
 -10   3  12       82.35       97.63      7.01 o
  -9   3  12       54.15       42.27      6.23 o
  -8   3  12      226.02      235.56      7.48 o
  -7   3  12       77.11       68.90      6.29 o
  -6   3  12       44.74       41.10      6.79 o
  -5   3  12      791.24      791.38     19.35 o
  -4   3  12     1094.91     1191.81     19.15 o
  -3   3  12       69.75       76.55      7.93 o
  -2   3  12       38.61       35.90      6.93 o
  -1   3  12      406.93      429.21     12.16 o
   0   3  12       73.70       79.58      7.30 o
   1   3  12        8.90        4.45      6.79 o
   2   3  12      575.77      566.36     15.59 o
   3   3  12       32.18       39.51     11.20 o
   4   3  12      135.51      147.86     10.47 o
   5   3  12      267.09      284.11     12.84 o
   6   3  12      195.06      194.19     13.97 o
   7   3  12       35.35       57.58     14.95 o
   8   3  12        1.73        7.00     14.43 o
   9   3  12        3.21        4.85     14.73 o
  10   3  12       14.60       13.65     15.22 o
  11   3  12        2.02        8.27     16.94 o
  12   3  12       14.55       25.90     22.14 o
 -19   4  12       53.38       40.74     18.13 o
 -18   4  12       39.09       30.38     17.21 o
 -17   4  12       30.67        5.04     15.73 o
 -16   4  12      161.48      173.19     19.31 o
 -15   4  12      109.96      108.17     18.00 o
 -14   4  12       16.09        3.56      7.76 o
 -13   4  12        8.62        6.97      8.83 o
 -12   4  12       27.42       37.04     14.62 o
 -11   4  12       88.48      107.13      9.81 o
 -10   4  12       44.01       36.67      6.20 o
  -9   4  12      149.30      192.06      8.51 o
  -8   4  12      217.65      180.93     10.08 o
  -7   4  12        8.82       25.69      5.17 o
  -6   4  12      122.28      126.80      5.73 o
  -5   4  12     1407.32     1506.10     21.24 o
  -4   4  12     1044.73      996.52     17.62 o
  -3   4  12       84.13       89.84      7.04 o
  -2   4  12      251.74      244.25      9.83 o
  -1   4  12       99.61      142.64      8.46 o
   0   4  12       28.85       43.33      9.00 o
   1   4  12      408.55      389.49     12.36 o
   2   4  12       52.63       66.82      9.99 o
   3   4  12      151.49       94.88      9.89 o
   4   4  12       39.78       33.24      8.54 o
   5   4  12        1.20        3.77     10.19 o
   6   4  12        9.14        8.14     11.37 o
   7   4  12        0.54        3.82     11.40 o
   8   4  12       31.63       28.23     14.67 o
   9   4  12        0.29        0.00     17.33 o
  10   4  12        0.73        5.06     18.87 o
  11   4  12       21.06       23.45     20.17 o
 -19   5  12       28.76       22.43     18.78 o
 -18   5  12        0.68        3.61     16.78 o
 -17   5  12        0.77        7.88     16.30 o
 -16   5  12       29.11       14.57     15.34 o
 -15   5  12       34.94       38.85     18.28 o
 -14   5  12       81.05       69.97     12.79 o
 -13   5  12        0.72        0.00     10.33 o
 -12   5  12        2.92        0.00      8.80 o
 -11   5  12       59.38       39.35      9.81 o
 -10   5  12       62.56       64.95      7.25 o
  -9   5  12      343.71      345.22      9.43 o
  -8   5  12      191.14      185.90      8.20 o
  -7   5  12       12.14       12.07      5.50 o
  -6   5  12        3.26        7.15      5.26 o
  -5   5  12        0.03        5.21      5.65 o
  -4   5  12       13.45       13.92      5.64 o
  -3   5  12      127.40      147.35     11.08 o
  -2   5  12      103.09      118.50      8.29 o
  -1   5  12       91.72      124.28      7.68 o
   0   5  12      112.57      101.85      7.64 o
   1   5  12      281.46      255.61      9.54 o
   2   5  12        0.50        1.19      7.22 o
   3   5  12      472.37      514.08     14.80 o
   4   5  12        1.33        2.49      7.96 o
   5   5  12       97.58       94.33     11.69 o
   6   5  12        0.10        6.12     12.45 o
   7   5  12      198.32      154.71     16.51 o
   8   5  12        1.04        4.17     16.73 o
   9   5  12       21.00       31.99     17.36 o
  10   5  12        0.00        0.00     20.84 o
 -18   6  12        5.89       18.08     17.41 o
 -17   6  12        2.26       20.03     17.57 o
 -16   6  12       33.40       26.30     17.09 o
 -15   6  12        5.08        5.81     12.47 o
 -14   6  12       10.58        2.76     11.63 o
 -13   6  12        2.49       12.78     10.42 o
 -12   6  12       19.83       23.28      9.82 o
 -11   6  12       20.02        9.95      8.66 o
 -10   6  12       21.86       21.90      7.65 o
  -9   6  12      266.68      300.67     10.71 o
  -8   6  12       38.67       37.25      6.83 o
  -7   6  12      328.76      320.11     10.23 o
  -6   6  12       23.25        9.95      5.95 o
  -5   6  12      130.92      158.67      8.32 o
  -4   6  12      170.09      211.69      9.11 o
  -3   6  12      338.22      350.99     11.72 o
  -2   6  12       44.97       88.45      8.92 o
  -1   6  12       14.18       17.97      7.45 o
   0   6  12      795.46      818.01     20.94 o
   1   6  12        6.70       17.91      7.75 o
   2   6  12       40.81       26.19      9.03 o
   3   6  12       86.08       84.50     10.66 o
   4   6  12       10.84        0.99      9.02 o
   5   6  12        7.68        2.89     11.29 o
   6   6  12       10.16        3.44     12.12 o
   7   6  12        1.71        4.06     12.84 o
   8   6  12        1.06        3.53     13.46 o
   9   6  12        0.02        1.78     21.43 o
  10   6  12        5.08        5.40     22.20 o
 -17   7  12       23.70       34.24     17.83 o
 -16   7  12        5.75       21.62     22.46 o
 -15   7  12       10.44       30.43     14.48 o
 -14   7  12        0.13        4.50     11.47 o
 -13   7  12        3.76        4.62     11.49 o
 -12   7  12       71.22       80.44     12.86 o
 -11   7  12       11.79       13.66     10.88 o
 -10   7  12       32.19       38.10      9.92 o
  -9   7  12        4.23       11.65      7.13 o
  -8   7  12        2.79        5.04      6.83 o
  -7   7  12       12.15        4.71      6.83 o
  -6   7  12       19.03        6.77      7.64 o
  -5   7  12        1.70        9.66      7.23 o
  -4   7  12       62.73       51.49      7.91 o
  -3   7  12      249.69      272.46     12.66 o
  -2   7  12      104.34       96.37     10.90 o
  -1   7  12      121.03      116.45     10.61 o
   0   7  12        0.26        0.37      8.01 o
   1   7  12        7.10        8.50      8.44 o
   2   7  12        2.15        2.55      8.57 o
   3   7  12       79.73       74.19     10.90 o
   4   7  12       78.30       84.68     11.10 o
   5   7  12        0.04        2.32     11.85 o
   6   7  12       18.89       20.89     12.21 o
   7   7  12       47.44       51.20     13.70 o
   8   7  12       88.77      102.25     18.54 o
 -15   8  12       25.04       21.01     14.71 o
 -14   8  12        0.25        3.90     12.14 o
 -13   8  12       26.98       36.62     12.91 o
 -12   8  12        3.55        5.61     11.44 o
 -11   8  12        7.44        2.69     10.85 o
 -10   8  12        2.30        2.39      9.86 o
  -9   8  12        3.86        7.50      7.44 o
  -8   8  12        1.67        7.05      7.20 o
  -7   8  12        1.38        3.71      7.14 o
  -6   8  12       27.70       16.61      8.21 o
  -5   8  12       33.46       34.33      8.64 o
  -4   8  12        0.28        4.08      7.44 o
  -3   8  12        8.25        2.59      7.50 o
  -2   8  12      135.87      122.56      9.62 o
  -1   8  12        0.02        3.60      8.36 o
   0   8  12       45.87       40.80      9.67 o
   1   8  12      104.73       91.56     10.72 o
   2   8  12        5.53        3.59      8.88 o
   3   8  12        3.83        2.87      9.06 o
   4   8  12       10.42       14.60      9.27 o
   5   8  12        0.06        0.00     11.77 o
   6   8  12        2.29        5.88     12.74 o
   7   8  12        1.49       19.05     16.77 o
 -13   9  12       18.61       13.81     12.86 o
 -12   9  12        1.23       22.78     12.26 o
 -11   9  12       58.78       64.31     12.60 o
 -10   9  12        0.38        9.21      8.80 o
  -9   9  12        0.09        6.71      8.34 o
  -8   9  12       17.62        5.02      7.09 o
  -7   9  12        0.79        5.37      8.00 o
  -6   9  12       11.10        7.45      8.02 o
  -5   9  12        1.19        9.94      8.09 o
  -4   9  12       25.32       21.67      8.49 o
  -3   9  12       22.68       30.63      8.92 o
  -2   9  12       41.29       46.65      8.83 o
  -1   9  12       57.63       39.71      8.96 o
   0   9  12        4.35        8.34      9.09 o
   1   9  12        8.17        6.79      9.29 o
   2   9  12       31.93       52.58      9.87 o
   3   9  12        0.01        1.42      9.62 o
   4   9  12        0.64        2.11      9.90 o
   5   9  12       16.50       24.45     13.07 o
 -11  10  12       14.12       20.57     10.64 o
 -10  10  12       20.30       19.52     10.43 o
  -9  10  12        1.17        4.11      8.87 o
  -8  10  12       21.61       11.58      9.89 o
  -7  10  12        8.49       10.61      8.32 o
  -6  10  12        2.56       12.00      8.41 o
  -5  10  12        5.23       10.88      8.27 o
  -4  10  12        0.89        1.97      8.17 o
  -3  10  12        0.14        2.23      8.12 o
  -2  10  12        0.86        9.18      8.48 o
  -1  10  12       29.95       29.72      9.26 o
   0  10  12       16.87       14.35      9.12 o
   1  10  12       23.19       20.39      9.78 o
   2  10  12       20.88       29.24      9.92 o
   3  10  12        6.23       19.58     10.11 o
  -5  11  12        0.64        6.43      8.60 o
  -4  11  12       10.08       16.23      8.77 o
  -3  11  12        6.32       11.49      8.65 o
 -20   1  13        0.73        1.66     19.03 o
 -19   1  13       24.19       18.81     14.06 o
 -18   1  13        9.94       14.24     15.63 o
 -17   1  13        0.56        7.73     11.28 o
 -16   1  13      293.52      329.43     22.03 o
 -15   1  13      454.25      480.48     18.02 o
 -14   1  13      111.08      123.08     13.11 o
 -13   1  13      163.83      117.62     12.67 o
 -12   1  13       84.00       81.22      9.69 o
 -11   1  13     1578.56     1551.62     37.47 o
 -10   1  13      464.29      383.43     16.91 o
  -9   1  13      257.54      246.36     12.48 o
  -8   1  13      117.29       57.13      7.06 o
  -7   1  13      294.45      380.42     15.00 o
  -6   1  13        6.56       11.73      6.79 o
  -5   1  13       54.37       18.15      6.72 o
  -4   1  13      206.01      202.58      9.31 o
  -3   1  13       47.47       45.32      7.02 o
  -2   1  13      549.97      530.70     14.09 o
  -1   1  13      279.33      263.56     10.76 o
   0   1  13      191.13      172.93     10.82 o
   1   1  13       92.06       88.92     15.85 o
   2   1  13        0.39       13.25      7.44 o
   3   1  13       11.03       19.01     10.76 o
   4   1  13        0.03        1.03     10.22 o
   5   1  13      274.82      290.21     18.27 o
   6   1  13        0.64        1.01     13.43 o
   7   1  13       24.97       29.24     14.57 o
   8   1  13        3.18       18.07     15.91 o
   9   1  13       92.47       87.03     16.46 o
  10   1  13       13.37       15.26     16.45 o
  11   1  13       32.18       42.02     18.84 o
 -20   2  13       41.55       65.22     19.61 o
 -19   2  13       44.70       30.42     15.02 o
 -18   2  13       11.59       12.74     13.29 o
 -17   2  13       58.29       52.42     16.93 o
 -16   2  13      485.02      466.12     19.32 o
 -15   2  13        3.67       12.59     10.47 o
 -14   2  13      119.11      136.04     18.35 o
 -13   2  13      529.17      501.89     19.83 o
 -12   2  13       79.61       62.07      8.94 o
 -11   2  13       71.41       61.11      9.70 o
 -10   2  13        1.36        1.70      6.74 o
  -9   2  13      187.55      201.69      9.94 o
  -8   2  13       34.96       24.18      6.00 o
  -7   2  13       27.06       24.16      5.93 o
  -6   2  13      369.27      306.06      9.72 o
  -5   2  13      193.74      169.02     11.93 o
  -4   2  13      266.50      284.69     11.36 o
  -3   2  13      554.47      602.57     14.73 o
  -2   2  13      317.08      274.30      9.73 o
  -1   2  13      162.35      165.96      7.67 o
   0   2  13      426.97      421.54     10.79 o
   1   2  13        0.98        3.42      7.58 o
   2   2  13      153.70      134.68      9.36 o
   3   2  13        3.43       10.31      9.11 o
   4   2  13      329.30      340.26     16.17 o
   5   2  13       96.95       53.62     12.41 o
   6   2  13       35.50       33.78     14.00 o
   7   2  13       15.99        4.53     13.87 o
   8   2  13        1.20        4.91     15.08 o
   9   2  13        9.40        9.53     15.44 o
  10   2  13        6.35        5.46     15.74 o
  11   2  13        6.12        7.64     16.14 o
 -20   3  13        8.44       34.22     18.83 o
 -19   3  13        3.55       12.96     16.73 o
 -18   3  13       58.48       27.89     16.41 o
 -17   3  13       94.66       84.92     23.33 o
 -16   3  13      399.16      463.85     22.87 o
 -15   3  13        7.46       17.07     14.60 o
 -14   3  13        0.11        1.69     10.44 o
 -13   3  13      790.27      791.34     44.95 o
 -12   3  13        3.08        0.81      8.68 o
 -11   3  13      318.56      346.37     13.34 o
 -10   3  13        2.97        4.35      6.35 o
  -9   3  13      139.25      176.61      9.04 o
  -8   3  13      325.05      286.73      9.23 o
  -7   3  13       82.61       81.99      6.64 o
  -6   3  13      127.02       92.96      7.93 o
  -5   3  13     1156.82     1188.54     18.80 o
  -4   3  13      420.47      492.67     12.18 o
  -3   3  13      288.95      281.80     11.81 o
  -2   3  13      169.65      179.66     11.14 o
  -1   3  13      486.19      466.46     13.96 o
   0   3  13       16.53       18.26      7.52 o
   1   3  13      163.15      164.54     11.89 o
   2   3  13      180.51      155.29      9.89 o
   3   3  13      500.81      492.22     18.63 o
   4   3  13        7.06        4.62      9.79 o
   5   3  13        0.95        1.39     10.15 o
   6   3  13        5.71        9.38     13.17 o
   7   3  13        0.73        7.73     13.65 o
   8   3  13       76.50       43.19     18.44 o
   9   3  13      118.64      149.92     18.02 o
  10   3  13        9.92       13.63     16.68 o
  11   3  13        1.46        9.06     20.08 o
 -19   4  13        9.32       27.80     17.92 o
 -18   4  13        0.02        2.99     17.07 o
 -17   4  13       14.25       29.38     19.41 o
 -16   4  13        0.29        1.91     18.43 o
 -15   4  13      100.06      115.34     15.73 o
 -14   4  13       86.20       86.16     14.68 o
 -13   4  13        0.29        2.67      9.49 o
 -12   4  13        3.87        7.38      8.60 o
 -11   4  13       59.34       53.14     10.55 o
 -10   4  13       85.93       69.28      7.78 o
  -9   4  13        0.66        3.73      5.95 o
  -8   4  13      423.45      387.59      9.88 o
  -7   4  13       42.48       49.23      6.98 o
  -6   4  13       53.25       59.04      8.56 o
  -5   4  13       83.86       87.41      7.73 o
  -4   4  13      234.96      210.18      8.84 o
  -3   4  13       68.12       76.60      9.59 o
  -2   4  13      191.71      170.59     10.14 o
  -1   4  13      332.98      331.34     11.87 o
   0   4  13      551.55      511.57     13.99 o
   1   4  13       89.68       76.59      8.81 o
   2   4  13       12.95       13.78      8.25 o
   3   4  13       41.33       27.95      9.19 o
   4   4  13       40.90       36.76     10.97 o
   5   4  13        2.22       12.09     10.44 o
   6   4  13       66.98       55.57     12.59 o
   7   4  13      120.82       97.23     14.93 o
   8   4  13       18.69        7.97     14.87 o
   9   4  13        0.00        3.02     18.27 o
  10   4  13        3.09        3.37     18.91 o
 -18   5  13        0.33       11.36     17.84 o
 -17   5  13       31.44       19.55     22.25 o
 -16   5  13        3.63        0.58     18.56 o
 -15   5  13       17.62       46.73     30.34 o
 -14   5  13      100.42       85.48     14.30 o
 -13   5  13        7.78       11.63      9.74 o
 -12   5  13       93.01       97.66     11.32 o
 -11   5  13       14.76       19.97      9.52 o
 -10   5  13      214.37      276.16     14.42 o
  -9   5  13      603.24      710.97     14.65 o
  -8   5  13      660.25      729.71     15.48 o
  -7   5  13        0.14        3.49      5.93 o
  -6   5  13      384.94      407.33     11.57 o
  -5   5  13      432.10      390.63     11.09 o
  -4   5  13        2.44       80.79      6.99 o
  -3   5  13      296.12      261.47     12.92 o
  -2   5  13       10.50       16.17      6.67 o
  -1   5  13       53.49       51.64      7.27 o
   0   5  13      111.12      163.29      9.43 o
   1   5  13       32.76       39.73      8.27 o
   2   5  13       44.81       56.39      8.31 o
   3   5  13      224.32      216.01     12.49 o
   4   5  13        2.79        6.60     10.07 o
   5   5  13        4.54        7.28     10.80 o
   6   5  13       12.80        9.81     13.27 o
   7   5  13       21.92       28.57     16.66 o
   8   5  13       42.89       47.06     22.61 o
   9   5  13        0.02        4.43     23.07 o
  10   5  13        6.75        9.48     23.25 o
 -18   6  13        1.62       14.77     23.12 o
 -17   6  13       38.59       48.65     49.13 o
 -16   6  13        4.60       36.92     36.70 o
 -15   6  13        1.10        2.77     19.00 o
 -14   6  13       61.06       67.33     11.69 o
 -13   6  13       35.66       33.91     11.00 o
 -12   6  13       49.93       44.37     10.00 o
 -11   6  13       35.70       21.96     10.03 o
 -10   6  13        3.10       14.13      8.58 o
  -9   6  13       72.44       50.10      7.36 o
  -8   6  13      323.62      391.57     11.54 o
  -7   6  13      132.78      139.90     11.61 o
  -6   6  13       10.64       20.81      6.72 o
  -5   6  13       54.82       95.87      8.70 o
  -4   6  13      228.33      239.12      9.90 o
  -3   6  13        9.93       27.33      6.90 o
  -2   6  13      603.17      605.87     14.96 o
  -1   6  13        1.13       12.41      7.81 o
   0   6  13      124.20      109.56      9.64 o
   1   6  13      142.38      200.91     14.08 o
   2   6  13      171.15      158.63     12.57 o
   3   6  13        1.77        0.95     11.33 o
   4   6  13       22.37        7.63     12.07 o
   5   6  13       54.06       31.12     13.03 o
   6   6  13       24.36       21.58     13.25 o
   7   6  13        0.10        5.89     13.55 o
   8   6  13       23.26       24.20     16.32 o
   9   6  13       10.62        4.93     22.20 o
 -16   7  13        0.12        2.16     21.31 o
 -15   7  13       21.95       17.66     14.52 o
 -14   7  13        0.51        1.37     12.00 o
 -13   7  13        7.21       12.57     11.66 o
 -12   7  13        1.79        2.21     11.08 o
 -11   7  13        5.56        2.52     11.30 o
 -10   7  13        3.21        5.63      8.66 o
  -9   7  13      118.50      105.14      9.68 o
  -8   7  13       36.42       18.09      7.24 o
  -7   7  13        5.55        5.49      7.12 o
  -6   7  13      478.36      461.63     14.36 o
  -5   7  13      136.34      136.60     10.16 o
  -4   7  13        4.11        3.00      7.62 o
  -3   7  13       97.08      110.97      9.51 o
  -2   7  13       18.91       19.08      7.94 o
  -1   7  13       20.02       29.85     12.10 o
   0   7  13       31.44        3.95      8.95 o
   1   7  13       11.96       12.13      9.19 o
   2   7  13       79.00       69.10     10.25 o
   3   7  13        3.90        7.29     11.94 o
   4   7  13       35.63       15.90     12.03 o
   5   7  13        2.00        2.86     11.81 o
   6   7  13       32.01       33.02     14.52 o
   7   7  13        8.82       16.32     13.66 o
   8   7  13        0.79       18.08     22.27 o
 -15   8  13       32.63       37.94     15.52 o
 -14   8  13        4.74       10.50     12.70 o
 -13   8  13       12.70        7.91     12.82 o
 -12   8  13        0.82        5.62     11.96 o
 -11   8  13        3.44        5.53     11.23 o
 -10   8  13       66.63       35.37      9.36 o
  -9   8  13        8.95       13.32      8.81 o
  -8   8  13       14.55       21.96      8.16 o
  -7   8  13        0.02        3.25      8.11 o
  -6   8  13        1.37        1.69      8.34 o
  -5   8  13        0.18        3.10      7.75 o
  -4   8  13        5.09        9.29      8.30 o
  -3   8  13        0.02        0.89      8.04 o
  -2   8  13      182.45      227.00     11.26 o
  -1   8  13        0.19        1.90      8.94 o
   0   8  13        0.02        0.83      8.97 o
   1   8  13        0.75       12.21      9.78 o
   2   8  13        2.06       12.09      9.86 o
   3   8  13       38.32       57.56     13.07 o
   4   8  13       14.12        9.41     12.48 o
   5   8  13        4.68        4.09     12.87 o
   6   8  13        2.07       11.80     13.98 o
 -13   9  13       27.11       42.14     13.90 o
 -12   9  13       38.36       55.54     13.77 o
 -11   9  13       12.42       15.17     10.25 o
 -10   9  13       13.07       12.84      8.94 o
  -9   9  13       31.85       24.53      8.92 o
  -8   9  13        7.49        7.73      9.83 o
  -7   9  13       13.04       19.06      8.23 o
  -6   9  13       43.61       56.45      8.93 o
  -5   9  13        3.55        4.38      8.32 o
  -4   9  13       16.13       18.17      8.69 o
  -3   9  13        8.31       10.77      8.56 o
  -2   9  13       24.08       38.75      9.32 o
  -1   9  13       51.84       31.31      9.49 o
   0   9  13        2.59        3.63      9.78 o
   1   9  13        8.51       11.98      9.61 o
   2   9  13        3.38       11.13     10.11 o
   3   9  13       10.52        8.51     12.82 o
   4   9  13        0.33       14.77     13.43 o
 -10  10  13       10.08        8.35      9.59 o
  -9  10  13        5.18        1.90      8.92 o
  -8  10  13        9.28       21.71     10.28 o
  -7  10  13        7.45        3.39     10.08 o
  -6  10  13       18.89       22.19      9.02 o
  -5  10  13       20.20       30.07      9.15 o
  -4  10  13        0.01        2.41      8.50 o
  -3  10  13       17.92       20.28      9.11 o
  -2  10  13        6.39        8.93      9.22 o
  -1  10  13        5.60       19.25      9.34 o
   0  10  13        0.33        0.75      9.02 o
   1  10  13        1.03        7.83      9.84 o
 -20   0  14       31.07       74.56     34.10 o
 -19   0  14        7.06       28.47     18.49 o
 -18   0  14        1.53        3.18     16.97 o
 -17   0  14       29.31       47.09     23.70 o
 -16   0  14        6.62       18.20     16.10 o
 -15   0  14      139.35      138.59     20.81 o
 -14   0  14      391.59      406.40     31.21 o
 -13   0  14      535.18      600.29     28.61 o
 -12   0  14       50.31       18.34     15.89 o
 -11   0  14       97.90       62.42     21.38 o
 -10   0  14       79.88      121.53     20.42 o
  -9   0  14       84.18       73.19     14.37 o
  -8   0  14       41.74       44.50      7.92 o
  -7   0  14       26.39       95.94     18.69 o
  -6   0  14        7.78       19.57      7.14 o
  -5   0  14      484.59      393.79     24.16 o
  -4   0  14       97.09      145.64     12.08 o
  -3   0  14        7.71      187.16     26.61 o
  -2   0  14        7.05       20.57      9.76 o
  -1   0  14       23.59       17.73     11.22 o
   0   0  14      556.37      484.29     23.84 o
   1   0  14        1.27        1.80     11.63 o
   2   0  14      163.70      198.54     18.23 o
   3   0  14      179.06      176.60     30.05 o
   4   0  14      282.66      316.10     29.01 o
   5   0  14      227.59      220.87     24.92 o
   6   0  14        0.60        1.14     18.56 o
   7   0  14       51.25       83.79     28.61 o
   8   0  14       50.08       32.37     23.70 o
   9   0  14       12.97        8.25     22.66 o
  10   0  14        9.59        3.47     24.10 o
  11   0  14        0.02        0.00     25.30 o
 -20   1  14       26.25       16.53     23.84 o
 -19   1  14        7.35       31.33     15.35 o
 -18   1  14       46.18       45.48     12.85 o
 -17   1  14        9.75        5.52     11.50 o
 -16   1  14       84.17       75.27     14.93 o
 -15   1  14       39.26       35.36     12.44 o
 -14   1  14        7.01        3.66     10.63 o
 -13   1  14       34.96       74.13     11.13 o
 -12   1  14      450.82      455.85     22.66 o
 -11   1  14       35.71        7.41      8.83 o
 -10   1  14      136.16      133.24     11.12 o
  -9   1  14      324.03      322.83      9.35 o
  -8   1  14      605.55      605.81     13.95 o
  -7   1  14       58.82       67.04      7.98 o
  -6   1  14      183.76      189.95      9.66 o
  -5   1  14      176.05      164.46      9.02 o
  -4   1  14       29.31       39.04      8.25 o
  -3   1  14      411.16      420.93     15.02 o
  -2   1  14       77.51       94.91     14.56 o
  -1   1  14        2.80       18.93      7.00 o
   0   1  14        2.05        6.32      7.04 o
   1   1  14        4.17        2.74      6.87 o
   2   1  14      240.95      236.79     14.12 o
   3   1  14       14.13       15.88      9.64 o
   4   1  14       15.13       10.87     12.40 o
   5   1  14        3.52        7.28     14.37 o
   6   1  14       68.73       55.75     15.84 o
   7   1  14        0.63       20.34     15.00 o
   8   1  14        9.92       26.17     15.51 o
   9   1  14        6.35        8.31     15.70 o
  10   1  14       75.34       80.48     18.04 o
  11   1  14        0.07        4.74     17.61 o
 -20   2  14       43.02       77.75     22.08 o
 -19   2  14       11.63       10.81     15.87 o
 -18   2  14       34.81       42.58     18.98 o
 -17   2  14       29.01       29.52     12.93 o
 -16   2  14      194.26      254.47     15.81 o
 -15   2  14      592.66      607.62     21.18 o
 -14   2  14       48.88       65.98     11.51 o
 -13   2  14      160.10      155.99     16.68 o
 -12   2  14        0.64        2.66      8.84 o
 -11   2  14       70.53       83.30     10.91 o
 -10   2  14        0.37        3.21      6.65 o
  -9   2  14      169.10      189.89      9.47 o
  -8   2  14       94.46       86.59      8.36 o
  -7   2  14      369.47      462.36     16.60 o
  -6   2  14        8.00        6.75      6.29 o
  -5   2  14      138.24      141.14      7.60 o
  -4   2  14       11.57        4.15      6.06 o
  -3   2  14        0.86        2.04      6.84 o
  -2   2  14       82.80       79.56     12.45 o
  -1   2  14       22.51       26.20      8.03 o
   0   2  14       36.55       55.67     10.24 o
   1   2  14       13.66        8.77      9.66 o
   2   2  14       83.21      109.16     10.77 o
   3   2  14        0.00        0.37      9.94 o
   4   2  14      340.48      344.32     16.11 o
   5   2  14       10.80       29.07     12.49 o
   6   2  14      103.23       83.95     15.20 o
   7   2  14       88.52      108.23     23.57 o
   8   2  14       20.36       39.11     15.58 o
   9   2  14       12.53        8.83     15.49 o
  10   2  14       22.49       14.57     17.21 o
 -20   3  14        1.33       17.40     21.70 o
 -19   3  14       11.17       13.82     20.97 o
 -18   3  14       80.32      108.05     30.05 o
 -17   3  14       23.76       23.34     19.50 o
 -16   3  14       85.43       63.70     13.29 o
 -15   3  14       10.92       19.21     11.29 o
 -14   3  14      247.53      292.40     15.33 o
 -13   3  14      138.01      151.62     16.99 o
 -12   3  14      213.53      208.98     14.66 o
 -11   3  14        4.87        3.96      8.08 o
 -10   3  14       17.97       19.26      7.97 o
  -9   3  14        7.49        6.66      6.09 o
  -8   3  14      100.97      110.91      7.48 o
  -7   3  14      501.31      477.48     13.46 o
  -6   3  14      376.95      424.16     10.37 o
  -5   3  14       11.92       13.05      6.64 o
  -4   3  14      201.04      223.47     11.20 o
  -3   3  14       70.41       47.43      8.11 o
  -2   3  14      383.79      359.01     12.57 o
  -1   3  14      959.77      964.46     19.84 o
   0   3  14      820.81      813.46     18.85 o
   1   3  14      846.33      846.99     20.79 o
   2   3  14        9.75       13.54     10.44 o
   3   3  14       50.86       51.16     22.98 o
   4   3  14       23.72       25.93     11.21 o
   5   3  14        0.00        6.48     10.89 o
   6   3  14       33.50       53.89     15.91 o
   7   3  14       89.24       69.12     25.53 o
   8   3  14        4.71        5.17     15.07 o
   9   3  14        1.72       15.07     15.94 o
  10   3  14       15.50       15.12     17.15 o
 -19   4  14       16.94       25.67     22.44 o
 -18   4  14       22.58       41.69     22.07 o
 -17   4  14        0.74        5.41     19.71 o
 -16   4  14       43.68       63.23     21.25 o
 -15   4  14      147.30       89.40     14.58 o
 -14   4  14       33.70       20.17     18.74 o
 -13   4  14      187.89      215.11     12.21 o
 -12   4  14       52.10       41.09      9.36 o
 -11   4  14       48.36       58.97      9.14 o
 -10   4  14      435.00      482.43     12.58 o
  -9   4  14       19.04       17.48      6.64 o
  -8   4  14       23.72       38.20      8.80 o
  -7   4  14      539.71      563.17     11.01 o
  -6   4  14      616.30      609.93     17.25 o
  -5   4  14       94.30       97.74      9.29 o
  -4   4  14      163.35      198.56      9.43 o
  -3   4  14      491.69      535.11     13.65 o
  -2   4  14     1084.10     1170.70     22.40 o
  -1   4  14     1495.53     1388.20     23.98 o
   0   4  14      441.06      374.17     13.28 o
   1   4  14      405.99      420.34     14.60 o
   2   4  14       33.16       29.22     10.67 o
   3   4  14       58.19       65.47     11.23 o
   4   4  14       68.04       85.47     11.42 o
   5   4  14       10.93        5.73     11.04 o
   6   4  14       35.59       23.55     13.78 o
   7   4  14        7.65       20.46     15.29 o
   8   4  14        0.72        5.26     18.34 o
   9   4  14       44.48       48.09     20.41 o
 -18   5  14       13.58       25.86     22.49 o
 -17   5  14       17.75       45.41     22.35 o
 -16   5  14        0.56        0.00     18.58 o
 -15   5  14       53.79       58.44     19.09 o
 -14   5  14        8.69        5.91     14.41 o
 -13   5  14      104.17      109.65     12.29 o
 -12   5  14       10.26        9.76      9.78 o
 -11   5  14        0.75        1.29      8.53 o
 -10   5  14       50.73       65.59      8.81 o
  -9   5  14      622.76      665.31     16.84 o
  -8   5  14      490.98      495.36     11.79 o
  -7   5  14        5.51        6.23      6.55 o
  -6   5  14        3.20        6.92      6.38 o
  -5   5  14      335.31      354.10     10.52 o
  -4   5  14      209.78      203.80      9.03 o
  -3   5  14     1741.28     1755.76     24.79 o
  -2   5  14      365.52      360.26     12.02 o
  -1   5  14       40.53       36.79      8.00 o
   0   5  14       63.50       68.78      9.28 o
   1   5  14       35.63       26.36      9.85 o
   2   5  14      118.96       98.43     11.32 o
   3   5  14        3.24        1.16      9.98 o
   4   5  14       27.33       31.64     11.75 o
   5   5  14       13.13       10.59     12.52 o
   6   5  14        6.50        8.25     13.30 o
   7   5  14      134.54      127.89     25.54 o
   8   5  14        8.59       14.22     21.63 o
   9   5  14        0.34        0.00     22.35 o
 -17   6  14        8.70       31.64     22.35 o
 -16   6  14        7.29       18.12     16.53 o
 -15   6  14        2.67       12.62     15.42 o
 -14   6  14       16.12       13.82     11.76 o
 -13   6  14        4.07        1.04     10.03 o
 -12   6  14       43.88       43.53     11.29 o
 -11   6  14      298.74      246.55     13.02 o
 -10   6  14       77.03       73.71      9.49 o
  -9   6  14      111.00       99.38      8.82 o
  -8   6  14        0.29        3.29      7.51 o
  -7   6  14      419.28      471.69     13.74 o
  -6   6  14      251.90      200.45      9.82 o
  -5   6  14        1.27        8.00      7.47 o
  -4   6  14       93.63      102.71     10.88 o
  -3   6  14        1.33        5.84      7.60 o
  -2   6  14        0.77        2.26      7.94 o
  -1   6  14      732.48      728.21     18.90 o
   0   6  14      237.68      238.22     12.32 o
   1   6  14        3.92        8.80     11.29 o
   2   6  14      111.24      133.54     14.16 o
   3   6  14       11.07       15.78     12.44 o
   4   6  14       56.06       72.48     14.08 o
   5   6  14        5.01        4.11     12.78 o
   6   6  14       17.10       19.98     13.80 o
   7   6  14       10.51        7.22     16.23 o
   8   6  14        4.44        0.33     16.94 o
 -16   7  14       19.01       20.06     20.56 o
 -15   7  14        0.07        0.00     19.57 o
 -14   7  14        5.91       16.72     14.25 o
 -13   7  14        3.76        8.85     11.87 o
 -12   7  14       52.76       19.98     11.93 o
 -11   7  14       56.26       38.15     10.17 o
 -10   7  14       21.75       22.17      9.61 o
  -9   7  14      101.59       98.41     10.64 o
  -8   7  14      119.49      126.61     10.47 o
  -7   7  14       42.94       51.86      9.30 o
  -6   7  14        0.81        5.01      8.35 o
  -5   7  14        5.36       13.24      8.40 o
  -4   7  14       72.83      108.81     10.00 o
  -3   7  14      108.11      110.24     10.55 o
  -2   7  14       19.19       27.66      9.50 o
  -1   7  14        3.27        3.34      8.99 o
   0   7  14        5.70        5.25      9.20 o
   1   7  14      129.15      136.67     13.92 o
   2   7  14        8.75       12.65     12.32 o
   3   7  14        1.84        0.30     11.75 o
   4   7  14        2.94        9.46     12.66 o
   5   7  14        3.94        5.64     12.90 o
   6   7  14        0.12        4.31     13.07 o
   7   7  14       35.16       23.20     17.58 o
 -14   8  14        9.41       32.11     17.69 o
 -13   8  14        9.34       17.62     12.42 o
 -12   8  14        0.26        0.79     10.34 o
 -11   8  14        5.46        2.53      9.25 o
 -10   8  14        1.13       19.63      8.61 o
  -9   8  14       29.34       17.04      9.10 o
  -8   8  14        4.07        9.54     10.15 o
  -7   8  14        3.27        8.01     10.17 o
  -6   8  14        1.16        1.58      8.46 o
  -5   8  14      105.35      114.43     13.01 o
  -4   8  14        3.18        4.17      8.55 o
  -3   8  14        8.46        8.94      8.78 o
  -2   8  14        0.00        0.43      8.51 o
  -1   8  14       18.59       12.87      9.40 o
   0   8  14       23.86       22.05     10.14 o
   1   8  14       91.14       85.62     14.00 o
   2   8  14       29.92       45.67     12.96 o
   3   8  14        0.67        5.44     12.99 o
   4   8  14        0.68        8.56     13.19 o
   5   8  14        2.16       12.92     13.77 o
 -12   9  14       27.21        9.62     10.99 o
 -11   9  14        0.40        0.58      9.31 o
 -10   9  14        9.85       21.84     10.31 o
  -9   9  14       15.23       20.76      9.31 o
  -8   9  14       20.06       20.13     11.03 o
  -7   9  14        1.87        7.62     10.01 o
  -6   9  14       22.41       33.67     10.58 o
  -5   9  14       10.65       10.82      9.10 o
  -4   9  14       13.84       19.83      9.12 o
  -3   9  14        0.16        1.73      8.74 o
  -2   9  14       17.20       11.34      9.39 o
  -1   9  14        3.84       11.00      9.37 o
   0   9  14       10.82        6.93     12.73 o
   1   9  14        7.06       24.07     12.91 o
   2   9  14       20.15       40.49     13.87 o
   3   9  14        0.91        4.48     13.27 o
  -9  10  14        0.01        1.06     10.74 o
  -8  10  14       16.52       14.01     10.96 o
  -7  10  14        0.62        5.40     10.70 o
  -6  10  14       29.20       37.29     11.05 o
  -5  10  14        7.61        4.86     11.07 o
  -4  10  14        0.03        3.63     10.72 o
  -3  10  14        1.10        6.38     10.93 o
  -2  10  14        0.67        6.22     10.97 o
  -1  10  14        0.17        5.37     11.80 o
 -20   1  15        3.39        2.79     23.78 o
 -19   1  15        6.00       20.34     16.38 o
 -18   1  15        4.05       15.46     12.15 o
 -17   1  15        4.64        8.47     11.85 o
 -16   1  15       38.46       19.02     11.81 o
 -15   1  15       55.07       37.96     12.56 o
 -14   1  15        0.82        1.86     10.98 o
 -13   1  15       63.24       46.14     12.25 o
 -12   1  15      107.66      134.50     13.26 o
 -11   1  15        3.78        6.35      9.53 o
 -10   1  15        1.64       11.13      7.58 o
  -9   1  15       15.48       17.53      7.16 o
  -8   1  15        0.01        2.44      6.95 o
  -7   1  15       34.37       27.28      7.55 o
  -6   1  15      100.60      110.24      8.12 o
  -5   1  15        2.27        3.04      7.14 o
  -4   1  15       37.78        0.43      7.15 o
  -3   1  15     1107.85     1215.11     22.25 o
  -2   1  15       42.13       36.84      8.32 o
  -1   1  15      489.65      420.66     15.55 o
   0   1  15        3.32        3.47      9.51 o
   1   1  15        0.08        4.22     10.35 o
   2   1  15      413.88      412.35     15.62 o
   3   1  15      650.82      633.11     23.71 o
   4   1  15        5.39        4.19     12.70 o
   5   1  15       26.91       70.96     15.67 o
   6   1  15       36.62       35.65     16.62 o
   7   1  15       12.76       13.36     15.74 o
   8   1  15        0.41        2.72     15.79 o
   9   1  15        2.52        1.21     16.69 o
  10   1  15        6.73       11.48     17.43 o
 -20   2  15        0.48        0.50     20.81 o
 -19   2  15       36.68       56.82     19.54 o
 -18   2  15       38.14       33.34     17.42 o
 -17   2  15        7.03        7.62     11.12 o
 -16   2  15        5.93       15.79     11.30 o
 -15   2  15       58.56       50.94     12.17 o
 -14   2  15        0.28        1.67     10.86 o
 -13   2  15      159.21      166.33     17.06 o
 -12   2  15      360.49      380.47     17.94 o
 -11   2  15        0.20        1.47      7.80 o
 -10   2  15      235.90      267.34     13.27 o
  -9   2  15      776.68      757.42     16.83 o
  -8   2  15       37.99       31.82      6.79 o
  -7   2  15       76.53       84.84      8.93 o
  -6   2  15      540.51      528.89     13.22 o
  -5   2  15       78.15       79.28      9.37 o
  -4   2  15       73.63      100.80     12.06 o
  -3   2  15       27.99       31.30      7.61 o
  -2   2  15        0.31        2.57      9.91 o
  -1   2  15      118.62      142.28     15.77 o
   0   2  15       85.19       88.06     11.35 o
   1   2  15      141.28      135.94     12.09 o
   2   2  15        8.61       18.19     10.34 o
   3   2  15       68.18       80.30     12.13 o
   4   2  15      172.95      138.59     14.69 o
   5   2  15       41.35       31.97     14.75 o
   6   2  15       97.68       72.69     17.02 o
   7   2  15       37.60       37.47     15.85 o
   8   2  15        0.04        7.00     15.92 o
   9   2  15      104.36      184.56     20.77 o
 -19   3  15       15.05        7.85     22.49 o
 -18   3  15       67.38       98.93     27.16 o
 -17   3  15        0.05        1.05     18.17 o
 -16   3  15      175.53      165.52     15.26 o
 -15   3  15       77.95       81.59     17.77 o
 -14   3  15       16.10        3.24     14.29 o
 -13   3  15        5.67        9.49     12.10 o
 -12   3  15      148.86      176.82     15.93 o
 -11   3  15       12.95       23.47      7.47 o
 -10   3  15      205.84      186.20     10.70 o
  -9   3  15        0.74        3.72      7.01 o
  -8   3  15       65.49       88.99      8.32 o
  -7   3  15       44.64       28.57      8.12 o
  -6   3  15        4.65       16.23      7.05 o
  -5   3  15       98.36      124.78      9.67 o
  -4   3  15       45.17       32.23      7.59 o
  -3   3  15      211.82      163.68     10.17 o
  -2   3  15      504.64      465.60     13.70 o
  -1   3  15        6.06        5.32      9.47 o
   0   3  15     1218.91     1172.75     24.39 o
   1   3  15        0.20        0.00      9.65 o
   2   3  15      228.22      206.92     13.84 o
   3   3  15       41.85       33.90     11.07 o
   4   3  15       81.29       48.06     14.62 o
   5   3  15        9.98       13.64     13.23 o
   6   3  15       38.52       18.46     15.63 o
   7   3  15        0.67        4.54     15.19 o
   8   3  15       15.49       26.55     16.39 o
   9   3  15        0.12        0.30     16.81 o
 -19   4  15        0.52        0.00     21.31 o
 -18   4  15        2.78        4.01     20.55 o
 -17   4  15        0.01        0.75     20.26 o
 -16   4  15       15.73       19.59     19.98 o
 -15   4  15        0.88        6.03     17.40 o
 -14   4  15        9.88        1.67     14.75 o
 -13   4  15      110.90      116.70     16.57 o
 -12   4  15        1.80       17.86      9.21 o
 -11   4  15        0.75        8.87      7.68 o
 -10   4  15        8.04        3.09      7.51 o
  -9   4  15       17.32        7.99      7.12 o
  -8   4  15      250.28      232.27     10.44 o
  -7   4  15       56.33       59.21      9.05 o
  -6   4  15        1.17       11.05      6.80 o
  -5   4  15       18.74       11.69      6.87 o
  -4   4  15       66.31       60.10      8.71 o
  -3   4  15        4.90        4.19      7.38 o
  -2   4  15     1516.67     1515.94     28.64 o
  -1   4  15      120.82      109.73     10.99 o
   0   4  15       51.76       57.44     11.65 o
   1   4  15        5.99        7.50     10.47 o
   2   4  15       83.82       86.18     12.61 o
   3   4  15       59.81       65.56     12.10 o
   4   4  15       38.51       36.89     12.04 o
   5   4  15        0.46        3.45     13.89 o
   6   4  15        6.47       18.48     14.22 o
   7   4  15        0.14        0.00     18.09 o
   8   4  15        7.49       18.88     19.08 o
 -18   5  15       10.35       26.56     23.28 o
 -17   5  15        4.00       23.01     21.93 o
 -16   5  15        1.93        0.43     15.77 o
 -15   5  15        0.90        0.42     15.57 o
 -14   5  15       11.61       28.74     15.78 o
 -13   5  15       34.57       29.91     12.93 o
 -12   5  15        4.68       10.51     10.08 o
 -11   5  15        1.44        3.68      8.22 o
 -10   5  15       23.41       34.50      9.26 o
  -9   5  15       16.64       28.33      8.10 o
  -8   5  15      105.38      105.26     13.29 o
  -7   5  15       88.94      134.92     10.60 o
  -6   5  15      283.93      351.31     12.93 o
  -5   5  15      111.47      129.05      9.84 o
  -4   5  15      510.77      468.87     14.01 o
  -3   5  15       45.24       49.32      7.90 o
  -2   5  15      109.60       84.51     10.12 o
  -1   5  15      207.35      233.56     19.48 o
   0   5  15      173.82      179.35     12.30 o
   1   5  15       63.13       74.27     11.39 o
   2   5  15        1.31        2.81     10.61 o
   3   5  15      135.33      176.54     13.76 o
   4   5  15       25.13       21.71     13.97 o
   5   5  15        3.39        3.52     16.73 o
   6   5  15        1.96        1.45     20.20 o
   7   5  15        0.03        1.37     22.38 o
   8   5  15        2.77        6.98     24.92 o
 -17   6  15        2.98       29.62     25.72 o
 -16   6  15        9.00       23.41     16.65 o
 -15   6  15        3.70       14.13     16.59 o
 -14   6  15        4.65       15.00     15.34 o
 -13   6  15        0.05        1.05     10.34 o
 -12   6  15      153.08      127.98     13.77 o
 -11   6  15        9.57       19.82      8.57 o
 -10   6  15       29.45       11.75      8.73 o
  -9   6  15        0.09        1.50      7.91 o
  -8   6  15        0.84        2.78      8.93 o
  -7   6  15       21.38       26.39      9.66 o
  -6   6  15       82.25      132.91     12.14 o
  -5   6  15       94.86       98.26     10.07 o
  -4   6  15      268.08      276.61     14.21 o
  -3   6  15        1.33        2.63      8.87 o
  -2   6  15       38.94       53.38     10.09 o
  -1   6  15       19.14        8.86     11.12 o
   0   6  15        9.83        5.57     11.82 o
   1   6  15       46.14       40.61     13.12 o
   2   6  15       65.48       29.77     13.29 o
   3   6  15        4.19       15.99     12.87 o
   4   6  15       25.38       21.08     13.22 o
   5   6  15        5.95        8.05     13.67 o
   6   6  15       30.03       11.21     16.65 o
   7   6  15       28.06       24.96     17.48 o
 -16   7  15        0.03        0.00     22.71 o
 -15   7  15       30.27       68.85     23.37 o
 -14   7  15        4.24       10.47     19.58 o
 -13   7  15        2.93        3.59     11.91 o
 -12   7  15        0.06        2.23     10.04 o
 -11   7  15       33.21       18.19      9.69 o
 -10   7  15      184.78      160.45     12.04 o
  -9   7  15        1.98        5.46      9.37 o
  -8   7  15        0.97        6.30     10.44 o
  -7   7  15       23.94        7.97     10.13 o
  -6   7  15       57.44       74.42     11.26 o
  -5   7  15       31.26       25.78     10.92 o
  -4   7  15      167.22      126.27     12.44 o
  -3   7  15        0.71        2.86     10.53 o
  -2   7  15        6.94       12.91     10.88 o
  -1   7  15       20.91       27.11     12.85 o
   0   7  15      162.58      196.23     15.68 o
   1   7  15        0.39        1.46     12.16 o
   2   7  15       81.12       82.06     13.93 o
   3   7  15        0.92        0.00     12.37 o
   4   7  15        0.51        4.19     13.41 o
   5   7  15        4.92        1.16     13.81 o
 -14   8  15       10.32       21.85     15.69 o
 -13   8  15        4.88        3.47     11.09 o
 -12   8  15        0.00        1.62     10.70 o
 -11   8  15       36.42       31.58     10.10 o
 -10   8  15        6.86       18.45     10.01 o
  -9   8  15        0.02        1.84     10.67 o
  -8   8  15       69.29       69.06     11.83 o
  -7   8  15       15.83       23.17     11.22 o
  -6   8  15        0.07        7.04     10.76 o
  -5   8  15       18.58       27.05     10.98 o
  -4   8  15       51.09       52.98     11.49 o
  -3   8  15        5.12        4.03     10.47 o
  -2   8  15        0.57        3.15     10.48 o
  -1   8  15        1.13        9.12     10.74 o
   0   8  15        2.02       24.13     12.42 o
   1   8  15       22.25       16.57     12.97 o
   2   8  15       22.27       19.18     13.55 o
   3   8  15        0.01        6.35     13.37 o
   4   8  15        0.22        2.46     14.20 o
 -11   9  15        0.58       14.75     10.76 o
 -10   9  15        3.54        7.11      9.73 o
  -9   9  15        8.88        7.85     11.35 o
  -8   9  15        0.01        0.88     10.96 o
  -7   9  15        3.75        4.58     10.98 o
  -6   9  15        0.96        5.78     10.71 o
  -5   9  15        3.56       12.68     11.07 o
  -4   9  15        3.61       14.78     11.20 o
  -3   9  15       19.65       37.72     11.98 o
  -2   9  15        4.39        2.60     11.43 o
  -1   9  15        0.35        2.77     11.27 o
   0   9  15       13.12       20.77     13.06 o
   1   9  15       59.75       73.29     16.23 o
  -6  10  15        5.77       13.14     11.82 o
  -5  10  15        4.05        5.38     11.43 o
  -4  10  15        3.99        4.67     11.42 o
 -20   0  16        3.99        6.94     35.26 o
 -19   0  16       71.33       71.41     21.05 o
 -18   0  16        6.48        5.96     18.70 o
 -17   0  16       51.83       63.56     20.93 o
 -16   0  16       20.48       34.78     36.99 o
 -15   0  16      129.72      143.23     24.85 o
 -14   0  16       13.26       13.61     16.52 o
 -13   0  16       81.23       52.08     23.12 o
 -12   0  16       11.31        1.16     18.18 o
 -11   0  16       97.13      106.02     20.20 o
 -10   0  16      115.73      123.13     15.08 o
  -9   0  16      187.81      195.13     15.34 o
  -8   0  16        0.43        1.94     12.64 o
  -7   0  16      683.07      653.37     22.92 o
  -6   0  16        5.44       12.14      8.40 o
  -5   0  16      424.26      471.25     21.61 o
  -4   0  16     1278.73     1179.37     36.57 o
  -3   0  16       17.55       24.85      9.36 o
  -2   0  16      866.07      907.07     26.23 o
  -1   0  16        0.19        4.87     12.71 o
   0   0  16       14.24       14.37     17.37 o
   1   0  16      175.13      191.98     23.09 o
   2   0  16      287.50      260.45     25.48 o
   3   0  16       74.43       54.69     21.02 o
   4   0  16       46.56       29.18     29.19 o
   5   0  16        2.57        3.47     20.79 o
   6   0  16       46.35       33.20     22.84 o
   7   0  16       18.53       52.59     24.93 o
   8   0  16       13.46       11.67     23.25 o
   9   0  16       20.45       46.78     26.77 o
 -20   1  16        0.84        3.50     17.10 o
 -19   1  16        3.56        0.00     15.29 o
 -18   1  16       25.76       16.32     12.57 o
 -17   1  16        5.34        9.01     12.44 o
 -16   1  16        4.80       13.32     12.22 o
 -15   1  16       17.72       26.49     11.85 o
 -14   1  16      182.53      184.79     16.27 o
 -13   1  16       91.06       61.29     14.38 o
 -12   1  16       78.40       96.09     12.36 o
 -11   1  16        9.46        9.51      9.95 o
 -10   1  16       90.68       97.16     12.78 o
  -9   1  16       83.36      102.04     10.23 o
  -8   1  16      235.10      253.79     14.67 o
  -7   1  16      517.54      475.88     16.19 o
  -6   1  16       29.46       27.09      8.44 o
  -5   1  16       21.04       17.96      7.92 o
  -4   1  16      621.24      787.64     18.55 o
  -3   1  16       25.80       33.70      9.03 o
  -2   1  16       77.50       80.26     11.26 o
  -1   1  16       84.60       63.58     10.30 o
   0   1  16        3.19       19.44     10.27 o
   1   1  16      184.06      232.79     14.78 o
   2   1  16       54.30       62.68     18.35 o
   3   1  16       24.51       20.40     13.73 o
   4   1  16        1.22        2.72     14.08 o
   5   1  16        9.24        5.48     15.00 o
   6   1  16       32.96       28.48     15.75 o
   7   1  16        5.23       16.80     15.69 o
   8   1  16       14.69       40.63     20.94 o
   9   1  16        6.79       17.44     17.54 o
 -19   2  16       19.09       26.35     22.25 o
 -18   2  16       12.95        6.19     16.36 o
 -17   2  16        8.93        2.61     11.77 o
 -16   2  16       77.34       77.92     13.25 o
 -15   2  16       14.73       14.87     12.16 o
 -14   2  16       40.15       14.44     12.51 o
 -13   2  16       27.23       22.52     13.26 o
 -12   2  16      240.94      229.62     13.78 o
 -11   2  16        0.86        9.48      9.18 o
 -10   2  16        0.51        8.11      8.98 o
  -9   2  16      109.46      107.78      8.92 o
  -8   2  16       15.50       22.17      9.09 o
  -7   2  16       15.10       19.92      8.87 o
  -6   2  16        3.20       11.50      8.64 o
  -5   2  16        4.42        5.25      8.49 o
  -4   2  16       56.58       54.00      9.12 o
  -3   2  16      545.98      535.71     20.45 o
  -2   2  16       29.40       34.34      9.93 o
  -1   2  16        1.35        0.00      9.97 o
   0   2  16      151.94      164.65     22.76 o
   1   2  16       90.36       77.79     12.24 o
   2   2  16      282.39      288.15     19.02 o
   3   2  16        3.76        6.10     12.98 o
   4   2  16        8.19       12.26     15.63 o
   5   2  16       31.10       33.69     14.59 o
   6   2  16       54.07       31.30     17.18 o
   7   2  16        4.42       18.97     16.49 o
   8   2  16       30.45       54.53     17.72 o
 -19   3  16      104.79      149.83     28.03 o
 -18   3  16       68.07       87.67     23.32 o
 -17   3  16       20.59        0.58     19.54 o
 -16   3  16       28.99       52.32     14.72 o
 -15   3  16        0.14        4.56     12.44 o
 -14   3  16      244.67      279.73     17.30 o
 -13   3  16      263.60      340.16     17.63 o
 -12   3  16       39.43       43.24     11.62 o
 -11   3  16       18.46        2.69      9.30 o
 -10   3  16      206.09      212.56     10.93 o
  -9   3  16      163.59      157.47      9.28 o
  -8   3  16        0.05        2.33      7.93 o
  -7   3  16       36.00       30.75     11.85 o
  -6   3  16      110.10      121.63     10.45 o
  -5   3  16       65.00       39.35      9.99 o
  -4   3  16        3.38       25.98      8.45 o
  -3   3  16       90.66      142.69     10.90 o
  -2   3  16       17.69       12.38     10.12 o
  -1   3  16      341.46      307.77     14.68 o
   0   3  16       36.53       36.64     10.99 o
   1   3  16        0.39        9.93     10.66 o
   2   3  16      104.77      146.89     14.13 o
   3   3  16        3.36       11.15     13.38 o
   4   3  16        0.72       14.13     14.16 o
   5   3  16        0.03        0.16     14.94 o
   6   3  16       53.64       54.36     22.62 o
   7   3  16        7.05       13.83     16.11 o
   8   3  16       68.43       73.07     18.76 o
 -18   4  16        8.97        0.00     21.77 o
 -17   4  16       30.28       44.90     22.35 o
 -16   4  16       14.11       23.31     16.91 o
 -15   4  16        3.89        0.87     15.81 o
 -14   4  16       21.39       19.97     15.04 o
 -13   4  16       29.25       43.65     14.76 o
 -12   4  16        4.98        0.34      9.59 o
 -11   4  16        7.87        5.96      7.87 o
 -10   4  16        0.03        1.42      7.66 o
  -9   4  16     1024.63      942.36     19.80 o
  -8   4  16      201.74      192.16     11.02 o
  -7   4  16        3.08        0.00      8.11 o
  -6   4  16      117.17      117.58      8.84 o
  -5   4  16      180.55      178.55      9.92 o
  -4   4  16       12.91       16.50      9.13 o
  -3   4  16        8.32       10.71      8.94 o
  -2   4  16      129.89      143.86     15.82 o
  -1   4  16       44.28       65.44     11.33 o
   0   4  16        0.01        2.36     10.09 o
   1   4  16        2.99       10.76     10.78 o
   2   4  16       15.14       15.23     11.55 o
   3   4  16       18.91       25.98     12.15 o
   4   4  16       10.11        4.49     13.98 o
   5   4  16        3.02       10.31     14.12 o
   6   4  16       16.52       33.18     18.71 o
   7   4  16        4.42        8.48     18.70 o
 -18   5  16        2.29       19.70     23.16 o
 -17   5  16       19.71       12.75     17.75 o
 -16   5  16        1.44        8.98     15.86 o
 -15   5  16        8.92        8.37     15.28 o
 -14   5  16        0.70        4.60     16.01 o
 -13   5  16        4.65       15.66     15.56 o
 -12   5  16       44.33       52.41     11.86 o
 -11   5  16      154.29      143.53     10.75 o
 -10   5  16        4.20        5.98      8.32 o
  -9   5  16        2.69        7.86      8.58 o
  -8   5  16       43.11       45.59      9.99 o
  -7   5  16      144.96      170.40     11.25 o
  -6   5  16      125.87      103.60     11.01 o
  -5   5  16       23.10       21.44      8.26 o
  -4   5  16      171.61      179.13     10.20 o
  -3   5  16       40.37       55.71      9.05 o
  -2   5  16      144.55      176.71     11.18 o
  -1   5  16       24.86       45.67     11.13 o
   0   5  16       20.56       12.71     10.70 o
   1   5  16        3.76        0.00     10.50 o
   2   5  16        1.92       14.01     13.61 o
   3   5  16       69.21       54.64     16.61 o
   4   5  16       13.22       18.27     16.43 o
   5   5  16        1.15        0.00     21.84 o
   6   5  16        7.01       27.92     24.10 o
   7   5  16        9.75        8.53     24.92 o
 -17   6  16        0.54        1.33     21.89 o
 -16   6  16        0.61        8.82     21.52 o
 -15   6  16        0.00        0.00     15.71 o
 -14   6  16        0.00        0.33     14.64 o
 -13   6  16       99.77      106.07     14.40 o
 -12   6  16        0.53        4.59      9.21 o
 -11   6  16        3.63        7.15      9.06 o
 -10   6  16       92.55      110.28     10.60 o
  -9   6  16        0.07        3.80      8.55 o
  -8   6  16       58.48       43.07     10.32 o
  -7   6  16        2.48        7.97      9.48 o
  -6   6  16       72.96       70.43     10.15 o
  -5   6  16      103.20      130.24     10.92 o
  -4   6  16        6.37       10.30      9.49 o
  -3   6  16        1.98        3.02      9.58 o
  -2   6  16        6.62       13.95     10.80 o
  -1   6  16       13.56       15.91     12.26 o
   0   6  16       27.61       13.12     12.44 o
   1   6  16       44.45       18.92     12.81 o
   2   6  16       33.99       22.46     13.56 o
   3   6  16       22.35       13.14     13.07 o
   4   6  16       11.47       19.83     14.05 o
   5   6  16        1.34        5.44     16.65 o
   6   6  16        0.49        4.48     16.43 o
 -15   7  16       23.49       56.14     24.56 o
 -14   7  16        9.23        2.31     19.71 o
 -13   7  16       21.67       16.97     16.94 o
 -12   7  16        1.80       10.29     10.07 o
 -11   7  16       62.15       71.43     11.84 o
 -10   7  16        0.09        2.15      9.99 o
  -9   7  16       24.06       23.91     11.48 o
  -8   7  16        5.18       12.64     11.12 o
  -7   7  16       14.35       18.98     11.08 o
  -6   7  16       33.12       44.27     11.06 o
  -5   7  16        2.96        7.44     10.87 o
  -4   7  16       27.10       13.05     11.18 o
  -3   7  16        2.98        1.26     10.58 o
  -2   7  16       58.48       92.30     12.40 o
  -1   7  16        1.83        8.31     12.28 o
   0   7  16       16.59       22.40     12.89 o
   1   7  16        3.16       12.82     13.17 o
   2   7  16        8.30        4.76     13.33 o
   3   7  16        3.05       10.41     13.38 o
   4   7  16       20.32       37.49     14.76 o
 -13   8  16        0.25        1.93     12.58 o
 -12   8  16        6.10       10.40     10.09 o
 -11   8  16       16.94       15.77     10.92 o
 -10   8  16        0.06        4.72      9.89 o
  -9   8  16        8.75       16.26     11.58 o
  -8   8  16       46.48       71.43     12.58 o
  -7   8  16        0.01        5.22     11.14 o
  -6   8  16        0.89        1.12     10.77 o
  -5   8  16        0.00        5.75     11.30 o
  -4   8  16        3.78        9.21     10.88 o
  -3   8  16        0.09        5.22     11.26 o
  -2   8  16        4.10        3.76     11.10 o
  -1   8  16       44.88       47.06     12.35 o
   0   8  16        3.92       11.46     13.35 o
   1   8  16       22.04       34.62     14.22 o
   2   8  16        0.04        4.26     13.54 o
 -10   9  16        0.12        0.00     11.66 o
  -9   9  16       29.78       46.33     12.60 o
  -8   9  16        0.01        3.65     11.43 o
  -7   9  16       18.74       27.27     12.15 o
  -6   9  16        0.00        1.02     11.45 o
  -5   9  16        2.00        9.20     12.15 o
  -4   9  16        9.54       17.28     11.55 o
  -3   9  16        0.66       13.35     11.82 o
  -2   9  16        2.06       16.12     12.19 o
  -1   9  16        0.07        1.40     11.91 o
 -19   1  17        2.65        6.09     17.15 o
 -18   1  17        1.44       15.30     12.62 o
 -17   1  17        6.24       26.41     12.87 o
 -16   1  17       92.71      114.71     14.64 o
 -15   1  17      118.19      132.75     15.60 o
 -14   1  17        2.21       15.60     10.34 o
 -13   1  17        6.08       11.27     11.63 o
 -12   1  17       41.32       68.26     11.63 o
 -11   1  17       11.29       19.45     10.97 o
 -10   1  17        6.46        0.94     10.71 o
  -9   1  17        0.87        5.89     10.39 o
  -8   1  17       16.75        8.81      9.87 o
  -7   1  17      354.04      398.83     17.00 o
  -6   1  17       92.34      115.33     11.39 o
  -5   1  17       51.19       38.15     10.48 o
  -4   1  17       30.60       42.83     11.19 o
  -3   1  17       53.41       66.73     12.24 o
  -2   1  17        0.99       24.54     10.57 o
  -1   1  17      222.67      273.04     18.88 o
   0   1  17       10.58       11.32     13.17 o
   1   1  17       62.32       49.63     13.63 o
   2   1  17        0.07        3.81     14.22 o
   3   1  17       26.08       23.25     15.01 o
   4   1  17      131.67      126.02     17.19 o
   5   1  17      128.39      131.58     18.03 o
   6   1  17       22.22       34.78     15.83 o
   7   1  17        6.73        9.73     16.83 o
   8   1  17       12.50       25.69     18.78 o
 -19   2  17       23.63       48.74     51.15 o
 -18   2  17        9.20       15.14     17.27 o
 -17   2  17        6.51       15.75     12.74 o
 -16   2  17       17.34        8.81     12.87 o
 -15   2  17      114.24      122.14     13.87 o
 -14   2  17      431.26      389.20     20.27 o
 -13   2  17      150.87      133.73     13.15 o
 -12   2  17        2.20        1.51     10.72 o
 -11   2  17       19.66       15.37     10.31 o
 -10   2  17       14.54       22.78      9.36 o
  -9   2  17       68.72       52.09     11.28 o
  -8   2  17       81.22       67.19     16.83 o
  -7   2  17       24.17       28.56      9.29 o
  -6   2  17      256.58      245.65     12.10 o
  -5   2  17      220.18      249.01     12.30 o
  -4   2  17      135.84      138.95     10.43 o
  -3   2  17        0.99        1.48      8.77 o
  -2   2  17       39.42       22.13     10.08 o
  -1   2  17      422.64      437.53     21.96 o
   0   2  17        0.60        8.66     10.99 o
   1   2  17      168.20      175.77     16.10 o
   2   2  17       32.63       15.32     13.17 o
   3   2  17       81.21       50.11     15.79 o
   4   2  17        0.21        6.05     14.83 o
   5   2  17       21.05        7.49     15.21 o
   6   2  17        0.37        0.00     15.30 o
   7   2  17       26.69       32.48     17.65 o
 -19   3  17        1.85        8.39     21.48 o
 -18   3  17        0.21       17.44     21.10 o
 -17   3  17        1.13        2.63     18.90 o
 -16   3  17       20.10       12.33     12.74 o
 -15   3  17       40.36       34.35     14.52 o
 -14   3  17       65.61       61.30     14.67 o
 -13   3  17       59.10       51.50     12.52 o
 -12   3  17        5.97       11.40     10.13 o
 -11   3  17      409.04      400.72     15.20 o
 -10   3  17      173.13      173.55     15.58 o
  -9   3  17       11.77       26.22      9.36 o
  -8   3  17       62.67       64.50      9.78 o
  -7   3  17      102.65      141.52     11.33 o
  -6   3  17      266.85      244.95     12.06 o
  -5   3  17       23.20       15.72      9.29 o
  -4   3  17        3.90       13.06      9.14 o
  -3   3  17       17.70       17.40      9.07 o
  -2   3  17        0.14       10.80      9.76 o
  -1   3  17        3.98        8.57     10.39 o
   0   3  17        1.62        0.00     10.98 o
   1   3  17        0.31       17.41     11.87 o
   2   3  17      104.06      120.50     16.63 o
   3   3  17       34.96       53.03     15.14 o
   4   3  17       28.15       23.65     15.23 o
   5   3  17       28.48       21.94     15.94 o
   6   3  17        0.02        0.00     15.76 o
   7   3  17        8.03        9.64     17.33 o
 -18   4  17        8.24       17.01     22.35 o
 -17   4  17        2.80        2.89     16.80 o
 -16   4  17        0.04        4.01     15.88 o
 -15   4  17        0.87        7.95     16.19 o
 -14   4  17       51.49       39.26     16.82 o
 -13   4  17        0.65        0.30     12.78 o
 -12   4  17       11.77       10.03     11.60 o
 -11   4  17       30.29       48.98     10.35 o
 -10   4  17       96.55      104.45     12.83 o
  -9   4  17      133.24      161.87     11.46 o
  -8   4  17        4.11        2.31      8.51 o
  -7   4  17      135.10      165.62      9.96 o
  -6   4  17       13.93       23.59      8.73 o
  -5   4  17       99.35       98.81     10.77 o
  -4   4  17      139.47      145.62     12.11 o
  -3   4  17       43.40       59.77     13.01 o
  -2   4  17        5.93       12.43      9.88 o
  -1   4  17       14.13       24.56     10.84 o
   0   4  17       73.25       65.17     12.70 o
   1   4  17       10.16        3.14     11.22 o
   2   4  17       10.49       29.32     13.22 o
   3   4  17        3.57        4.93     13.92 o
   4   4  17        1.83       16.04     14.54 o
   5   4  17        8.45       25.18     16.05 o
   6   4  17       11.70       18.02     19.42 o
 -17   5  17        9.09       17.96     18.58 o
 -16   5  17       12.69       20.50     17.09 o
 -15   5  17        8.60       19.33     16.80 o
 -14   5  17       80.57       76.57     18.21 o
 -13   5  17        8.24       13.15     13.32 o
 -12   5  17       12.65       12.17     11.42 o
 -11   5  17        2.29        3.17     11.21 o
 -10   5  17      287.73      237.87     14.56 o
  -9   5  17       27.70       26.98      9.90 o
  -8   5  17      123.27      145.31     13.65 o
  -7   5  17       53.74       49.61     10.79 o
  -6   5  17       40.25       30.91      9.77 o
  -5   5  17       16.20       21.14     10.20 o
  -4   5  17        0.01        2.83      9.73 o
  -3   5  17       14.62       15.92      9.55 o
  -2   5  17       58.85       43.71     11.11 o
  -1   5  17      173.25      156.15     15.45 o
   0   5  17       85.92       82.14     14.57 o
   1   5  17        3.99        8.72     13.13 o
   2   5  17       48.31       37.96     16.29 o
   3   5  17        8.02        0.28     20.61 o
   4   5  17        2.44        2.70     22.02 o
   5   5  17       16.32       13.28     22.96 o
 -16   6  17       39.44       54.49     24.56 o
 -15   6  17        8.44       19.02     21.22 o
 -14   6  17        5.00        2.74     13.78 o
 -13   6  17       21.86       32.52     13.64 o
 -12   6  17       38.12       52.28     12.16 o
 -11   6  17       14.38       13.55     10.35 o
 -10   6  17        5.58        8.07      9.10 o
  -9   6  17        9.30       13.62     10.43 o
  -8   6  17       40.02       53.46     11.12 o
  -7   6  17        1.94        5.62      9.73 o
  -6   6  17       24.66       31.49     10.29 o
  -5   6  17        6.13       14.86      9.97 o
  -4   6  17       64.53       72.68     12.93 o
  -3   6  17       26.04       39.63     12.15 o
  -2   6  17      110.28      135.69     13.67 o
  -1   6  17        4.78        2.32     13.14 o
   0   6  17       33.42       22.84     13.58 o
   1   6  17       92.58       73.48     14.90 o
   2   6  17        8.91       15.60     13.29 o
   3   6  17        6.93       13.09     13.65 o
   4   6  17        3.37       16.57     17.32 o
 -14   7  17        4.52       14.89     17.24 o
 -13   7  17        1.38        6.33     15.95 o
 -12   7  17        0.69        4.62     13.40 o
 -11   7  17        4.52       10.33     10.23 o
 -10   7  17        0.34        5.59     11.44 o
  -9   7  17        4.74        3.50     11.04 o
  -8   7  17        4.93       11.47     11.33 o
  -7   7  17        3.78       11.07     11.53 o
  -6   7  17        3.59        5.40     10.92 o
  -5   7  17        0.05        3.60     11.15 o
  -4   7  17       18.38       23.30     11.47 o
  -3   7  17        5.75       11.65     11.58 o
  -2   7  17       87.78       83.19     13.15 o
  -1   7  17        0.08        0.00     12.84 o
   0   7  17       79.56       64.83     14.74 o
   1   7  17        3.44        2.27     12.69 o
   2   7  17        0.01        0.00     13.16 o
   3   7  17        8.74        7.91     14.33 o
 -12   8  17       16.50       28.31     14.41 o
 -11   8  17       29.12       34.68     11.33 o
 -10   8  17        7.24        6.20     12.38 o
  -9   8  17        0.92        6.99     12.31 o
  -8   8  17        1.70        8.77     11.72 o
  -7   8  17        0.25        9.90     11.71 o
  -6   8  17        1.10        4.11     11.43 o
  -5   8  17        0.06        3.37     11.53 o
  -4   8  17       19.08       28.31     12.06 o
  -3   8  17        0.05        3.49     12.33 o
  -2   8  17       31.03       37.88     12.74 o
  -1   8  17        3.31        6.36     12.49 o
   0   8  17       50.60       58.63     14.60 o
   1   8  17       21.71       18.02     14.50 o
  -8   9  17        3.19       20.01     13.00 o
  -7   9  17        1.67       12.05     12.08 o
  -6   9  17       23.03       15.02     12.14 o
  -5   9  17        1.79       10.44     12.38 o
  -4   9  17       25.44       55.08     18.22 o
  -3   9  17        0.26        0.12     12.24 o
 -19   0  18       15.73        5.78     19.24 o
 -18   0  18        0.09        1.35     18.39 o
 -17   0  18       12.80        5.95     18.17 o
 -16   0  18       26.76       18.92     18.39 o
 -15   0  18        0.16        1.37     15.28 o
 -14   0  18      135.53      139.28     18.67 o
 -13   0  18      101.95       81.22     21.04 o
 -12   0  18       27.05       43.57     18.43 o
 -11   0  18       49.57       58.21     20.42 o
 -10   0  18        2.88        0.58     19.21 o
  -9   0  18        6.98       10.92     16.46 o
  -8   0  18      490.44      500.23     64.15 o
  -7   0  18      197.38      241.77     32.37 o
  -6   0  18      826.18      778.69     34.08 o
  -5   0  18        4.61        6.36     15.94 o
  -4   0  18       39.70        2.54     19.16 o
  -3   0  18      167.40      145.21     23.09 o
  -2   0  18      560.12      537.84     30.35 o
  -1   0  18      116.01      114.76     21.65 o
   0   0  18        2.23        2.14     18.84 o
   1   0  18       19.67       11.90     19.19 o
   2   0  18      110.07       88.14     22.07 o
   3   0  18      143.78      103.04     23.43 o
   4   0  18      170.03      178.65     26.07 o
   5   0  18       63.69       92.08     25.42 o
   6   0  18        3.66       14.06     25.66 o
   7   0  18        0.07        2.94     24.66 o
 -19   1  18        5.38       16.69     17.51 o
 -18   1  18        2.70       15.81     13.25 o
 -17   1  18        5.03       18.50     13.03 o
 -16   1  18        0.37       10.04     11.60 o
 -15   1  18        6.05       15.81     10.86 o
 -14   1  18        0.88        1.38     10.81 o
 -13   1  18      126.88      139.32     14.18 o
 -12   1  18        1.32        3.25     11.47 o
 -11   1  18       19.24       21.61     11.33 o
 -10   1  18      162.01      178.07     13.89 o
  -9   1  18        1.24        7.81     11.04 o
  -8   1  18       33.66       26.61     11.84 o
  -7   1  18      298.69      283.41     17.20 o
  -6   1  18       84.70       76.49     12.36 o
  -5   1  18      195.78      162.07     16.45 o
  -4   1  18       18.84       22.84     13.03 o
  -3   1  18       96.86       89.98     14.33 o
  -2   1  18       77.01      102.30     14.50 o
  -1   1  18        0.08        0.57     13.48 o
   0   1  18       64.71       44.16     13.40 o
   1   1  18       16.43       12.15     14.15 o
   2   1  18       24.43       21.31     14.98 o
   3   1  18        3.28        4.66     14.91 o
   4   1  18       10.29       24.57     15.96 o
   5   1  18        0.19        7.41     16.45 o
   6   1  18        0.62        2.81     16.94 o
   7   1  18        2.09       18.69     18.14 o
 -19   2  18       25.27       31.95     22.32 o
 -18   2  18        6.56        0.00     19.60 o
 -17   2  18        7.14       13.63     13.37 o
 -16   2  18       66.22       63.89     13.25 o
 -15   2  18      100.61      124.23     14.19 o
 -14   2  18       67.64       60.59     13.51 o
 -13   2  18      109.72      131.79     19.65 o
 -12   2  18      115.23      105.10     13.93 o
 -11   2  18        7.39        2.44      9.79 o
 -10   2  18        6.30        5.65      9.88 o
  -9   2  18       11.25        6.78     10.81 o
  -8   2  18       80.30      100.41     12.23 o
  -7   2  18        2.38       24.92     10.86 o
  -6   2  18        3.66        9.66     10.92 o
  -5   2  18       92.74       87.76     15.02 o
  -4   2  18       17.51       32.04     11.83 o
  -3   2  18       57.06       43.14     15.11 o
  -2   2  18       71.21       99.31     12.58 o
  -1   2  18       15.15       13.54     13.77 o
   0   2  18       22.10        6.93     14.41 o
   1   2  18        0.04        1.94     14.14 o
   2   2  18       73.59       58.81     17.12 o
   3   2  18       38.65       23.84     16.31 o
   4   2  18        3.38        7.53     15.37 o
   5   2  18        0.27        5.87     16.22 o
   6   2  18        3.34        6.23     16.82 o
 -18   3  18        2.82        7.67     17.57 o
 -17   3  18       96.51       77.44     20.61 o
 -16   3  18        9.34        1.56     12.52 o
 -15   3  18       20.14        5.13     16.26 o
 -14   3  18      169.02      198.05     20.04 o
 -13   3  18        0.95       12.50     11.94 o
 -12   3  18       36.93       35.84     11.03 o
 -11   3  18       69.19       84.56     11.72 o
 -10   3  18      292.02      306.25     14.49 o
  -9   3  18       15.04       12.09     10.56 o
  -8   3  18      290.59      347.96     19.13 o
  -7   3  18      112.29      108.38     12.38 o
  -6   3  18        0.14        1.74     10.64 o
  -5   3  18       26.83       34.80     13.65 o
  -4   3  18       23.29       14.25     10.99 o
  -3   3  18        9.32       24.53     11.42 o
  -2   3  18      177.24      194.58     14.72 o
  -1   3  18        0.18        5.63     11.63 o
   0   3  18       78.34       92.07     16.21 o
   1   3  18       11.42       18.74     15.42 o
   2   3  18        3.87        4.74     14.83 o
   3   3  18       37.60       40.58     19.10 o
   4   3  18       18.42       11.58     15.04 o
   5   3  18        1.70       21.44     16.45 o
   6   3  18        0.67        3.24     17.16 o
 -17   4  18       97.43       85.70     19.92 o
 -16   4  18        0.02        3.67     16.69 o
 -15   4  18       78.53       93.95     24.69 o
 -14   4  18        0.16        3.09     13.68 o
 -13   4  18       23.48        4.70     13.01 o
 -12   4  18      187.66      199.60     18.52 o
 -11   4  18      215.14      212.29     14.87 o
 -10   4  18      359.65      339.39     16.68 o
  -9   4  18        0.35        0.18      9.96 o
  -8   4  18       62.85       29.66     10.17 o
  -7   4  18      170.15      161.41     12.11 o
  -6   4  18       11.22        8.49      9.20 o
  -5   4  18       71.42       99.21     11.61 o
  -4   4  18      203.92      229.03     15.92 o
  -3   4  18       68.84       94.88     11.27 o
  -2   4  18        0.05        2.62     10.49 o
  -1   4  18        5.23        7.82     11.95 o
   0   4  18       11.14       17.04     12.54 o
   1   4  18       12.11        5.02     14.24 o
   2   4  18        5.66        9.86     14.70 o
   3   4  18        6.78       13.71     15.81 o
   4   4  18        6.61       10.15     15.82 o
   5   4  18       15.71       12.38     24.43 o
 -17   5  18       44.58       56.59     19.91 o
 -16   5  18        1.26       15.63     17.47 o
 -15   5  18        9.71       15.97     14.56 o
 -14   5  18       47.74       67.63     15.01 o
 -13   5  18       21.10       34.78     14.08 o
 -12   5  18       75.70       55.40     14.63 o
 -11   5  18       70.34       72.17     15.38 o
 -10   5  18        0.37       11.53     11.70 o
  -9   5  18      359.20      330.60     16.39 o
  -8   5  18      290.83      272.48     14.91 o
  -7   5  18        1.21        0.70     10.24 o
  -6   5  18        0.16        6.96     10.01 o
  -5   5  18       38.85       40.86     10.81 o
  -4   5  18       26.09       43.73     11.13 o
  -3   5  18       47.82       48.59     11.10 o
  -2   5  18       10.25       17.24     12.33 o
  -1   5  18        0.72        1.00     13.34 o
   0   5  18       17.83       13.44     14.28 o
   1   5  18       30.80       37.77     17.69 o
   2   5  18        6.25        9.91     22.43 o
   3   5  18       20.12       20.20     23.43 o
   4   5  18        1.73        0.00     22.66 o
 -15   6  18        1.55        6.37     16.90 o
 -14   6  18        0.40        0.20     15.43 o
 -13   6  18        2.64       16.65     15.59 o
 -12   6  18        0.49       10.43     11.90 o
 -11   6  18        2.14       14.08     11.41 o
 -10   6  18       43.91       46.88     12.28 o
  -9   6  18       70.22       32.27     11.20 o
  -8   6  18        0.47        5.69     10.39 o
  -7   6  18       57.32       56.88     12.94 o
  -6   6  18       66.71       63.74     12.24 o
  -5   6  18        0.00        4.08     11.35 o
  -4   6  18       11.43        8.00     11.36 o
  -3   6  18       10.51        4.93     11.82 o
  -2   6  18       13.30       16.92     12.15 o
  -1   6  18       45.75       21.05     13.52 o
   0   6  18        9.78       11.00     13.83 o
   1   6  18        8.90        0.85     13.29 o
   2   6  18        2.18        1.16     14.09 o
   3   6  18        0.41       11.44     17.05 o
 -14   7  18        3.81        8.31     16.97 o
 -13   7  18        0.17        0.00     15.97 o
 -12   7  18       13.07       17.37     14.58 o
 -11   7  18       19.98       26.90     15.14 o
 -10   7  18        5.28       11.61     12.53 o
  -9   7  18        4.86        0.00     11.28 o
  -8   7  18        2.34        5.61     11.66 o
  -7   7  18       43.83       46.84     12.41 o
  -6   7  18       22.04       21.27     11.90 o
  -5   7  18       31.79       49.59     12.26 o
  -4   7  18       31.81       32.58     12.82 o
  -3   7  18       14.19       10.95     12.06 o
  -2   7  18        0.97        1.84     12.40 o
  -1   7  18       22.26       36.08     12.78 o
   0   7  18       17.19       11.36     14.21 o
   1   7  18        0.22        5.24     14.52 o
 -11   8  18       16.30        9.82     14.72 o
 -10   8  18        4.40       12.26     12.70 o
  -9   8  18        3.44        6.21     12.81 o
  -8   8  18        0.38        0.56     12.23 o
  -7   8  18        7.85       16.72     12.57 o
  -6   8  18        5.31       16.79     12.11 o
  -5   8  18        7.48       15.73     12.32 o
  -4   8  18        3.22        3.80     12.26 o
  -3   8  18        1.33        7.62     12.61 o
  -2   8  18        9.90       12.25     13.12 o
  -1   8  18        4.65        3.92     13.48 o
 -18   1  19        0.00        2.68     13.96 o
 -17   1  19        5.46        6.92     12.83 o
 -16   1  19      180.79      213.66     14.58 o
 -15   1  19       29.37       26.77     12.15 o
 -14   1  19      128.41      133.14     15.62 o
 -13   1  19       53.47       15.61     12.37 o
 -12   1  19        3.07        8.07     11.61 o
 -11   1  19        1.85       11.64     13.90 o
 -10   1  19       39.24       28.04     13.96 o
  -9   1  19      189.63      173.38     27.86 o
  -8   1  19       88.50       63.57     14.29 o
  -7   1  19      380.07      360.66     26.69 o
  -6   1  19       21.66       19.95     13.36 o
  -5   1  19        2.63        6.60     13.11 o
  -4   1  19       83.43      121.91     15.45 o
  -3   1  19      554.96      561.08     23.52 o
  -2   1  19       30.34       42.84     13.99 o
  -1   1  19       15.34       15.55     14.38 o
   0   1  19       21.82       35.12     15.71 o
   1   1  19       60.51       67.43     15.51 o
   2   1  19       59.53       48.86     16.65 o
   3   1  19        0.42        2.38     14.75 o
   4   1  19        0.20        5.01     16.61 o
   5   1  19        0.22        4.52     17.81 o
 -18   2  19        7.72       11.71     17.62 o
 -17   2  19       70.67       97.68     16.41 o
 -16   2  19       50.12       49.66     12.34 o
 -15   2  19      127.96      114.84     14.78 o
 -14   2  19        5.89       10.77     12.73 o
 -13   2  19        0.27        8.41     12.30 o
 -12   2  19      174.14      183.03     13.09 o
 -11   2  19       43.74       57.29     18.87 o
 -10   2  19       34.31       47.07     16.50 o
  -9   2  19       23.85       33.19     12.09 o
  -8   2  19      228.55      279.60     16.11 o
  -7   2  19        0.06        4.07     11.44 o
  -6   2  19        2.64       16.77     11.59 o
  -5   2  19       28.32       21.36     11.62 o
  -4   2  19       17.57        3.92     11.41 o
  -3   2  19       95.93       94.45     16.10 o
  -2   2  19       24.56        6.80     13.34 o
  -1   2  19       12.62        7.77     13.91 o
   0   2  19        4.15       12.61     14.38 o
   1   2  19       43.35       36.44     19.94 o
   2   2  19        5.27        8.46     15.40 o
   3   2  19        0.28        8.70     16.36 o
   4   2  19        2.28        5.17     15.97 o
   5   2  19       31.63       34.04     17.65 o
 -18   3  19       25.36       33.29     20.09 o
 -17   3  19        0.01        2.99     18.37 o
 -16   3  19       32.06       25.46     13.55 o
 -15   3  19       24.16       34.43     19.62 o
 -14   3  19        1.75        5.37     13.07 o
 -13   3  19       83.83       86.82     13.34 o
 -12   3  19        3.03       14.58     11.76 o
 -11   3  19      179.61      139.02     12.42 o
 -10   3  19       17.77       18.63     10.49 o
  -9   3  19        1.26        4.34     10.22 o
  -8   3  19       70.42       78.49     12.93 o
  -7   3  19        8.24       18.40     11.34 o
  -6   3  19       63.29       59.23     12.14 o
  -5   3  19      198.98      202.86     15.84 o
  -4   3  19        6.54        3.56     11.62 o
  -3   3  19       34.91       17.22     12.51 o
  -2   3  19        5.47        4.11     14.25 o
  -1   3  19        9.37       26.03     14.73 o
   0   3  19       15.32        8.08     15.26 o
   1   3  19       39.95       21.71     15.36 o
   2   3  19        5.99       21.24     15.03 o
   3   3  19       21.48       25.76     15.80 o
   4   3  19        9.31       22.71     17.23 o
   5   3  19        0.17        0.00     17.24 o
 -17   4  19        4.67        0.94     17.71 o
 -16   4  19        3.17        6.11     13.72 o
 -15   4  19        2.65        8.41     13.98 o
 -14   4  19        0.11        8.29     14.16 o
 -13   4  19       24.03       26.75     14.39 o
 -12   4  19       26.17       20.75     12.33 o
 -11   4  19      106.08      136.97     17.17 o
 -10   4  19       73.41       89.46     13.17 o
  -9   4  19       13.10        9.78     11.87 o
  -8   4  19       18.65       23.32     11.02 o
  -7   4  19        9.78       17.97     10.83 o
  -6   4  19        0.04        2.94     10.03 o
  -5   4  19       19.20       15.21     12.35 o
  -4   4  19       39.30       30.94     12.43 o
  -3   4  19       58.08       53.71     13.02 o
  -2   4  19        3.42        5.26     12.14 o
  -1   4  19       13.74       18.90     12.28 o
   0   4  19       38.89       20.83     14.39 o
   1   4  19        3.62        4.26     14.44 o
   2   4  19        2.89       11.28     15.34 o
   3   4  19        4.02        9.21     19.00 o
   4   4  19       10.09       13.51     26.15 o
 -16   5  19       19.22       26.95     15.75 o
 -15   5  19        0.94        7.07     14.58 o
 -14   5  19        0.84        0.00     13.93 o
 -13   5  19        2.68       15.66     12.63 o
 -12   5  19       10.35        5.55     12.11 o
 -11   5  19        9.54       15.68     12.44 o
 -10   5  19       35.63       31.39     12.17 o
  -9   5  19        9.28       14.34     12.16 o
  -8   5  19        4.07        6.47     11.88 o
  -7   5  19        7.09        2.98     11.33 o
  -6   5  19        4.00        3.19     11.65 o
  -5   5  19       48.43       43.50     12.58 o
  -4   5  19       49.29       82.91     13.39 o
  -3   5  19       11.26        5.66     11.40 o
  -2   5  19        0.87       12.43     14.38 o
  -1   5  19       75.52       91.73     18.54 o
   0   5  19        0.84       25.90     28.61 o
   1   5  19        0.48       18.84     24.48 o
   2   5  19        1.79        0.63     21.79 o
   3   5  19        9.44       30.97     25.52 o
 -14   6  19        0.40        0.81     15.62 o
 -13   6  19        0.00        4.98     14.63 o
 -12   6  19       56.53       65.92     15.66 o
 -11   6  19        8.65       10.65     13.22 o
 -10   6  19        0.09        4.76     13.63 o
  -9   6  19       31.82       29.31     14.20 o
  -8   6  19      102.79       88.16     14.79 o
  -7   6  19        0.72        8.64     13.00 o
  -6   6  19        9.72       13.34     11.70 o
  -5   6  19        0.34        0.00     11.61 o
  -4   6  19       30.41        8.47     12.24 o
  -3   6  19        6.98        2.23     11.99 o
  -2   6  19        1.60       13.91     14.39 o
  -1   6  19        6.99        5.11     14.55 o
   0   6  19       11.38       16.30     14.80 o
   1   6  19       12.44        6.64     17.06 o
 -12   7  19        6.92       22.60     14.69 o
 -11   7  19       37.18       50.22     17.02 o
 -10   7  19        8.82       19.13     13.92 o
  -9   7  19        1.79        6.74     13.47 o
  -8   7  19        2.26        4.10     13.48 o
  -7   7  19        6.52        5.79     12.12 o
  -6   7  19       21.61       17.23     12.56 o
  -5   7  19       32.43       51.69     16.62 o
  -4   7  19       12.20       15.64     12.85 o
  -3   7  19       14.38       12.64     13.11 o
  -2   7  19        4.51        7.09     13.07 o
  -1   7  19       21.84       15.82     14.93 o
  -8   8  19       35.73       61.05     14.15 o
  -7   8  19       13.75       30.78     13.31 o
  -6   8  19       22.23       34.00     13.81 o
  -5   8  19        1.47       10.19     12.81 o
 -18   0  20       18.09       17.97     17.88 o
 -17   0  20       64.54       56.86     18.37 o
 -16   0  20        6.38       20.13     16.92 o
 -15   0  20       52.97       56.17     17.95 o
 -14   0  20        2.84        5.37     15.56 o
 -13   0  20      106.91       84.16     23.69 o
 -12   0  20      384.49      384.88     31.87 o
 -11   0  20        6.91        3.47     21.45 o
 -10   0  20      176.21      127.70     45.08 o
  -9   0  20      333.59      345.24     28.16 o
  -8   0  20      739.27      738.07     34.94 o
  -7   0  20      281.16      233.51     26.30 o
  -6   0  20       12.52        3.45     20.64 o
  -5   0  20      232.44      197.85     36.99 o
  -4   0  20       27.60       47.51     23.07 o
  -3   0  20       67.17       87.49     30.92 o
  -2   0  20       11.08        4.09     22.47 o
  -1   0  20        0.01        0.00     21.22 o
   0   0  20       47.31       44.64     28.61 o
   1   0  20       25.71       11.14     21.84 o
   2   0  20        5.53       15.60     24.11 o
   3   0  20        2.20       16.03     23.09 o
   4   0  20      128.76      136.97     28.20 o
 -18   1  20       19.90       46.19     16.84 o
 -17   1  20        0.01        5.70     12.51 o
 -16   1  20        0.31        0.65     11.27 o
 -15   1  20       66.75       77.06     12.43 o
 -14   1  20        0.06        6.60     12.53 o
 -13   1  20        0.01        2.33     12.45 o
 -12   1  20       27.87       12.56     15.29 o
 -11   1  20        0.16        1.22     14.61 o
 -10   1  20       29.27       27.75     14.84 o
  -9   1  20      164.15      167.87     16.48 o
  -8   1  20       41.82       38.92     14.43 o
  -7   1  20       19.89       40.66     14.16 o
  -6   1  20       73.70       40.59     15.69 o
  -5   1  20        5.09        6.17     14.51 o
  -4   1  20        0.33        0.58     14.21 o
  -3   1  20       23.67       15.83     15.25 o
  -2   1  20       27.77       24.73     15.67 o
  -1   1  20        3.04        5.84     15.00 o
   0   1  20        3.91        1.73     15.59 o
   1   1  20       13.03       14.81     15.15 o
   2   1  20        2.79        7.33     16.04 o
   3   1  20       21.54       37.56     20.61 o
   4   1  20       16.64       32.91     18.28 o
 -17   2  20        6.66        9.46     13.10 o
 -16   2  20        1.34        9.39     12.05 o
 -15   2  20       11.17       22.45     13.46 o
 -14   2  20       36.17       52.52     15.37 o
 -13   2  20       16.85       21.02     12.94 o
 -12   2  20        0.01        6.77     12.98 o
 -11   2  20       52.16       44.14     15.80 o
 -10   2  20        4.37       10.75     14.86 o
  -9   2  20        0.21        0.00     14.03 o
  -8   2  20       66.92       62.90     16.06 o
  -7   2  20       60.86       35.10     14.97 o
  -6   2  20       16.50       23.97     14.55 o
  -5   2  20        3.84        2.89     14.00 o
  -4   2  20       49.91       55.30     15.62 o
  -3   2  20        4.89       10.58     14.97 o
  -2   2  20        1.44        1.37     14.09 o
  -1   2  20        3.19        1.73     14.56 o
   0   2  20        1.61       10.34     15.16 o
   1   2  20        0.39        0.87     14.88 o
   2   2  20       14.56       20.12     16.27 o
   3   2  20        8.49       13.20     17.68 o
   4   2  20        7.97       10.55     17.61 o
 -17   3  20        1.21        7.22     16.13 o
 -16   3  20        0.21        7.11     15.27 o
 -15   3  20        6.47       38.30     21.23 o
 -14   3  20        8.89        3.10     14.30 o
 -13   3  20       86.72       82.97     16.20 o
 -12   3  20        2.84       12.28     11.48 o
 -11   3  20        0.01        1.32     11.08 o
 -10   3  20        6.58        4.93     10.55 o
  -9   3  20        0.52        1.27     10.89 o
  -8   3  20       16.17       23.71     12.20 o
  -7   3  20        0.02        0.55     12.50 o
  -6   3  20       32.51       50.90     12.62 o
  -5   3  20       20.97       17.02     12.84 o
  -4   3  20       41.27       51.09     16.12 o
  -3   3  20        6.87        3.50     14.92 o
  -2   3  20        2.53        3.71     14.49 o
  -1   3  20        0.06        1.15     14.94 o
   0   3  20       10.99       11.74     15.13 o
   1   3  20       68.86       58.49     16.82 o
   2   3  20        5.52        4.78     16.34 o
   3   3  20        0.71       17.29     17.41 o
 -16   4  20        6.61        5.15     15.53 o
 -15   4  20        2.56        6.41     14.94 o
 -14   4  20        0.39       13.44     14.56 o
 -13   4  20       12.06       26.98     13.49 o
 -12   4  20       10.43       19.10     13.01 o
 -11   4  20       27.27       10.47     12.31 o
 -10   4  20        0.30        0.00     11.84 o
  -9   4  20        1.61       19.02     12.18 o
  -8   4  20        6.19        3.21     12.43 o
  -7   4  20       53.69       42.44     12.48 o
  -6   4  20      162.64      194.67     17.65 o
  -5   4  20       33.70       39.14     15.02 o
  -4   4  20       28.93       27.95     14.91 o
  -3   4  20        8.28       21.26     12.44 o
  -2   4  20       26.69       49.81     14.82 o
  -1   4  20       30.66       27.75     18.62 o
   0   4  20       28.80       41.40     19.06 o
   1   4  20        4.36       25.22     18.15 o
   2   4  20       13.65       14.86     24.31 o
 -15   5  20        0.04        4.96     14.98 o
 -14   5  20       11.92       13.89     14.81 o
 -13   5  20        3.03        3.46     12.74 o
 -12   5  20        1.96        3.18     12.77 o
 -11   5  20       16.80       18.30     12.88 o
 -10   5  20       13.57        4.06     11.67 o
  -9   5  20       63.40       51.57     13.14 o
  -8   5  20       56.05       56.93     18.35 o
  -7   5  20        1.81        8.77     12.18 o
  -6   5  20       13.77        4.32     11.86 o
  -5   5  20       47.89       39.20     12.93 o
  -4   5  20       44.38       52.14     12.79 o
  -3   5  20       97.55       83.93     13.44 o
  -2   5  20      210.46      202.61     22.46 o
  -1   5  20        0.51       21.96     24.27 o
   0   5  20        0.99       26.01     26.01 o
   1   5  20      106.27       94.63     27.17 o
 -13   6  20        3.75        1.37     14.72 o
 -12   6  20        0.71        4.72     14.99 o
 -11   6  20        7.92       12.96     14.44 o
 -10   6  20       78.03       64.97     16.52 o
  -9   6  20        0.01        1.23     12.84 o
  -8   6  20        0.59        6.46     13.37 o
  -7   6  20       14.21       32.73     14.77 o
  -6   6  20       24.68       15.87     14.27 o
  -5   6  20       19.94        8.14     14.36 o
  -4   6  20        5.76       11.05     14.50 o
  -3   6  20       35.67       43.02     15.53 o
  -2   6  20        0.00        7.38     13.60 o
  -1   6  20       19.39       31.80     21.78 o
 -10   7  20        5.54        8.90     14.89 o
  -9   7  20        6.11       20.97     14.75 o
  -8   7  20       32.22       35.07     17.02 o
  -7   7  20        7.70        0.69     13.84 o
  -6   7  20       13.07       15.79     15.05 o
  -5   7  20       38.03       26.66     15.81 o
  -4   7  20        1.79        3.57     14.84 o
  -3   7  20        8.09        4.19     14.78 o
 -17   1  21        0.18        6.83     12.32 o
 -16   1  21        1.48        9.72     12.47 o
 -15   1  21        1.13        6.09     11.55 o
 -14   1  21       43.06       31.08     14.02 o
 -13   1  21       34.64       49.60     14.71 o
 -12   1  21        0.06        6.46     14.77 o
 -11   1  21        9.14       12.33     15.15 o
 -10   1  21       71.56       88.14     21.02 o
  -9   1  21      263.64      277.05     24.19 o
  -8   1  21        2.27        2.08     15.28 o
  -7   1  21        8.42       10.79     15.99 o
  -6   1  21        0.44        3.92     14.65 o
  -5   1  21       14.89       14.26     16.09 o
  -4   1  21        9.74       13.42     15.49 o
  -3   1  21        7.23       17.49     15.63 o
  -2   1  21        0.03        3.88     15.41 o
  -1   1  21        6.64        5.34     14.84 o
   0   1  21       32.72       39.15     16.27 o
   1   1  21       32.64       47.17     18.22 o
   2   1  21       11.25       12.42     16.88 o
 -16   2  21        0.13        7.99     13.71 o
 -15   2  21        6.37       10.37     13.71 o
 -14   2  21        1.08        5.13     12.98 o
 -13   2  21       28.17       36.67     14.07 o
 -12   2  21       35.72       38.39     13.49 o
 -11   2  21        0.69        3.00     12.63 o
 -10   2  21        0.91       15.08     15.70 o
  -9   2  21      164.76      149.42     17.40 o
  -8   2  21        1.83        2.65     14.71 o
  -7   2  21        2.80        2.02     15.09 o
  -6   2  21       11.07       10.12     15.20 o
  -5   2  21      138.20      116.60     18.09 o
  -4   2  21       73.75      105.35     20.52 o
  -3   2  21        6.36        2.35     15.39 o
  -2   2  21       12.13        2.68     15.44 o
  -1   2  21        0.77        8.01     15.44 o
   0   2  21       32.38       32.03     16.47 o
   1   2  21       26.13       26.45     17.22 o
   2   2  21        1.41       14.82     17.58 o
 -16   3  21        0.06        7.25     15.27 o
 -15   3  21        0.07        0.00     14.95 o
 -14   3  21       22.53       29.52     15.68 o
 -13   3  21        3.80        4.99     14.03 o
 -12   3  21        0.10        7.66     14.73 o
 -11   3  21        1.17        4.83     12.88 o
 -10   3  21       11.27        6.00     12.31 o
  -9   3  21        8.95       11.24     12.89 o
  -8   3  21       57.57       64.85     17.47 o
  -7   3  21       28.64       29.74     14.99 o
  -6   3  21        0.73        6.52     14.43 o
  -5   3  21       11.49        3.75     14.13 o
  -4   3  21       46.63       21.20     16.08 o
  -3   3  21       10.34        7.48     14.90 o
  -2   3  21        2.46        4.73     15.25 o
  -1   3  21        1.29        4.72     16.08 o
   0   3  21       11.06        0.00     16.33 o
   1   3  21       15.70       20.37     17.33 o
 -15   4  21        9.05        7.83     15.43 o
 -14   4  21        0.85        6.36     14.72 o
 -13   4  21        0.09        5.05     14.56 o
 -12   4  21       96.86       66.14     14.53 o
 -11   4  21        7.70        6.34     12.40 o
 -10   4  21        2.25        9.40     13.14 o
  -9   4  21        4.60       21.37     13.01 o
  -8   4  21        9.95        6.34     12.24 o
  -7   4  21       30.56       42.74     13.24 o
  -6   4  21        3.14       15.42     15.14 o
  -5   4  21       74.35       48.66     19.23 o
  -4   4  21        0.03        4.56     16.69 o
  -3   4  21        6.50       15.66     17.93 o
  -2   4  21       32.74       27.43     23.90 o
  -1   4  21       50.36       40.97     19.57 o
   0   4  21        0.00        2.40     19.45 o
   1   4  21        1.68       15.43     26.77 o
 -14   5  21        2.25       20.61     15.34 o
 -13   5  21       14.83       23.86     14.16 o
 -12   5  21        5.01       12.71     13.35 o
 -11   5  21       31.05       38.63     13.74 o
 -10   5  21        0.08        7.27     12.95 o
  -9   5  21        1.98       13.04     12.55 o
  -8   5  21       12.52       34.85     13.39 o
  -7   5  21        1.20        5.91     12.75 o
  -6   5  21       10.90       15.47     12.81 o
  -5   5  21        2.92        0.24     12.41 o
  -4   5  21       23.96       18.79     15.45 o
  -3   5  21        4.21       11.09     16.60 o
  -2   5  21        1.76        1.73     22.25 o
  -1   5  21        5.35        3.70     23.69 o
 -11   6  21        2.91       15.92     15.73 o
 -10   6  21        0.41       12.22     15.24 o
  -9   6  21        5.11        9.80     14.22 o
  -8   6  21       27.91       14.54     14.89 o
  -7   6  21       19.12       35.28     15.30 o
  -6   6  21       33.30       22.27     15.13 o
  -5   6  21        0.50        3.54     14.48 o
  -4   6  21       34.04       13.46     15.41 o
  -3   6  21       14.35       27.51     15.93 o
 -16   0  22       73.47      112.34     28.11 o
 -15   0  22       28.92       18.43     18.20 o
 -14   0  22       46.65       36.61     18.51 o
 -13   0  22       85.20      122.00     24.10 o
 -12   0  22        4.95        6.41     21.20 o
 -11   0  22      298.21      371.65     36.41 o
 -10   0  22        2.54        0.00     19.19 o
  -9   0  22       36.20       16.18     22.68 o
  -8   0  22       20.88       22.14     22.43 o
  -7   0  22        6.78        7.26     22.27 o
  -6   0  22       11.50       13.54     22.88 o
  -5   0  22        0.02        4.81     21.48 o
  -4   0  22        7.58        1.95     22.05 o
  -3   0  22       59.32       13.35     22.25 o
  -2   0  22       10.93        9.54     23.70 o
  -1   0  22      125.42      116.56     25.66 o
   0   0  22       24.01       57.68     26.96 o
   1   0  22        4.93        0.57     25.54 o
 -16   1  22        1.33        3.36     12.77 o
 -15   1  22        2.39       11.93     12.38 o
 -14   1  22        9.81        3.82     12.85 o
 -13   1  22        1.75        7.49     13.15 o
 -12   1  22       36.47       39.42     16.46 o
 -11   1  22      196.97      212.92     22.26 o
 -10   1  22       82.34      116.41     24.34 o
  -9   1  22       33.35       20.60     15.71 o
  -8   1  22       16.16       11.77     15.53 o
  -7   1  22        5.85        1.73     14.64 o
  -6   1  22      100.60       93.44     17.23 o
  -5   1  22        4.54       30.89     15.79 o
  -4   1  22       23.79       26.96     16.23 o
  -3   1  22        9.04       37.17     16.10 o
  -2   1  22        0.97        0.00     15.73 o
  -1   1  22       30.08       42.78     17.86 o
   0   1  22        0.13        2.76     18.06 o
   1   1  22       13.33       20.39     17.97 o
 -15   2  22        2.45        5.40     16.60 o
 -14   2  22        1.63       10.08     14.08 o
 -13   2  22        6.30        9.83     13.88 o
 -12   2  22       13.89       34.77     13.94 o
 -11   2  22        4.82       11.46     13.18 o
 -10   2  22      163.10      161.45     18.82 o
  -9   2  22        1.27        7.90     15.17 o
  -8   2  22       27.45       23.39     15.36 o
  -7   2  22        7.03        2.31     15.11 o
  -6   2  22       40.98       41.97     16.39 o
  -5   2  22       21.72       21.82     14.97 o
  -4   2  22        0.18        0.73     15.83 o
  -3   2  22        0.01        0.00     15.96 o
  -2   2  22       13.93       20.62     16.78 o
  -1   2  22        1.62       14.05     16.35 o
   0   2  22        0.81        0.00     17.15 o
 -15   3  22       14.78       18.81     16.83 o
 -14   3  22        0.08        0.46     15.45 o
 -13   3  22       29.51       29.02     20.47 o
 -12   3  22        9.98       21.37     15.40 o
 -11   3  22        0.50        9.33     14.46 o
 -10   3  22       12.45        2.31     13.77 o
  -9   3  22       20.86       26.22     15.15 o
  -8   3  22       75.08       75.58     17.48 o
  -7   3  22       39.66       70.64     16.93 o
  -6   3  22       71.02       80.99     17.30 o
  -5   3  22       24.68       26.18     15.85 o
  -4   3  22       26.30       23.15     16.57 o
  -3   3  22        3.82        6.22     16.56 o
  -2   3  22        1.78        2.71     16.42 o
  -1   3  22        1.61        7.22     16.85 o
   0   3  22        0.05        5.44     17.02 o
 -13   4  22        3.18       22.24     16.27 o
 -12   4  22        0.16        9.66     15.32 o
 -11   4  22        0.01        5.59     14.87 o
 -10   4  22        0.62        1.01     14.06 o
  -9   4  22        0.87        2.15     14.26 o
  -8   4  22        0.38        1.01     14.77 o
  -7   4  22        0.03        8.88     14.43 o
  -6   4  22        1.17        8.43     18.10 o
  -5   4  22        1.75        6.49     19.06 o
  -4   4  22        3.26       10.53     19.04 o
  -3   4  22        5.61       14.20     19.01 o
  -2   4  22        8.54        9.73     19.09 o
 -12   5  22        5.17        6.45     14.65 o
 -11   5  22       12.78       17.11     14.12 o
 -10   5  22        1.67        2.20     13.13 o
  -9   5  22        4.74        6.19     12.99 o
  -8   5  22       46.72       44.12     14.29 o
  -7   5  22       15.32       14.81     15.16 o
  -6   5  22        6.40       16.68     17.92 o
  -5   5  22       31.26       14.21     17.71 o
  -4   5  22        8.26       21.80     17.45 o
  -3   5  22        1.22        2.35     16.88 o
 -14   1  23       18.42       17.42     15.17 o
 -13   1  23       45.88       49.27     15.82 o
 -12   1  23        1.70       15.10     16.23 o
 -11   1  23       18.95       28.28     16.73 o
 -10   1  23        0.67        8.49     15.66 o
  -9   1  23       79.11       72.44     17.73 o
  -8   1  23       27.57       29.12     16.51 o
  -7   1  23        8.50        4.04     16.60 o
  -6   1  23        2.44        8.91     16.55 o
  -5   1  23        1.36        3.63     16.53 o
  -4   1  23       11.57       11.38     16.84 o
  -3   1  23        1.75        0.94     17.20 o
  -2   1  23        9.58       20.85     17.54 o
  -1   1  23       18.13       24.60     17.06 o
 -14   2  23        0.04        0.92     15.18 o
 -13   2  23       31.63       26.19     15.01 o
 -12   2  23       10.53       17.10     14.45 o
 -11   2  23        9.13        9.27     16.87 o
 -10   2  23        0.24        2.02     16.43 o
  -9   2  23       29.66       35.53     17.24 o
  -8   2  23       15.99       14.75     16.46 o
  -7   2  23      112.48       99.55     18.46 o
  -6   2  23        4.30        4.48     17.09 o
  -5   2  23       11.50        7.85     17.04 o
  -4   2  23       14.28        2.75     16.94 o
  -3   2  23       26.78       41.12     18.39 o
  -2   2  23        4.82        8.07     17.43 o
 -13   3  23        9.65       21.82     16.51 o
 -12   3  23        5.96       12.06     15.67 o
 -11   3  23        7.05        5.51     15.42 o
 -10   3  23        1.63        6.44     14.96 o
  -9   3  23        3.24        3.50     17.99 o
  -8   3  23       73.30       50.71     20.75 o
  -7   3  23       28.34       16.67     18.81 o
  -6   3  23        0.47        6.35     18.36 o
  -5   3  23        3.17        5.57     18.90 o
  -4   3  23        0.52        6.14     20.04 o
  -3   3  23        4.20        8.82     16.66 o
 -11   4  23        0.51        7.06     15.37 o
 -10   4  23        0.71        4.48     15.72 o
  -9   4  23        2.79       12.91     16.02 o
  -8   4  23       43.58       32.86     16.49 o
  -7   4  23       23.43       29.49     15.98 o
  -6   4  23       94.71      124.59     21.61 o
  -5   4  23        1.60        8.25     19.14 o
 -13   0  24       26.58        2.31     24.19 o
 -12   0  24       75.28       80.05     26.97 o
 -11   0  24       24.00       11.53     24.19 o
 -10   0  24      148.12      137.60     27.72 o
  -9   0  24       30.66       42.78     24.48 o
  -8   0  24       13.21       18.84     26.89 o
  -7   0  24       11.77       16.54     25.40 o
  -6   0  24        7.31        2.89     25.13 o
  -5   0  24        0.00        0.30     25.93 o
  -4   0  24        4.60        7.19     25.34 o
 -12   1  24        9.27       17.47     17.50 o
 -11   1  24        5.74       37.05     17.59 o
 -10   1  24        0.46        6.31     16.87 o
  -9   1  24        1.72        7.94     17.52 o
  -8   1  24       10.54       18.78     17.58 o
  -7   1  24        7.40       22.42     17.72 o
  -6   1  24        0.02        2.91     17.30 o
  -5   1  24       24.96       18.59     18.33 o
  -4   1  24        1.80        8.60     17.45 o
 -11   2  24        7.56        2.62     17.16 o
 -10   2  24       25.50       24.81     16.97 o
  -9   2  24       18.83       29.43     17.12 o
  -8   2  24       10.50       26.56     17.89 o
  -7   2  24        0.82       11.89     17.86 o
  -6   2  24        2.56        6.10     18.26 o
  -5   2  24        0.26        6.32     17.51 o
  -9   3  24       41.20       62.70     21.19 o
  -8   3  24       40.77       43.85     21.67 o
  -7   3  24       18.83       35.44     21.80 o
 
